# Supplementary material for: Dimethyl­ammonium bis­(4-methyl­morpholin-4-ium) tetra­chloridozincate
Source: Acta Crystallogr Sect E Struct Rep Online. 2011 Jun 30;67(Pt 7):m1009. doi: 10.1107/S1600536811025049 (PMC3152096; doi:10.1107/S1600536811025049)
Supplement: Supplementary file 1 [file e-67-m1009-sup1.cif]

##############################################################################
#                                                                            #
# This CIF contains the data in a paper accepted for publication in          #
# Acta Crystallographica Section E. It conforms to the requirements of       #
# Notes for Authors for Acta Crystallographica Section E, and has been       #
# peer reviewed under the auspices of the IUCr Commission on Journals.       #
#                                                                            #
# Full details of the Crystallographic Information File format               #
# are given in the paper "The Crystallographic Information File (CIF):       #
# a New Standard Archive File for Crystallography" by S. R. Hall, F. H.      #
# Allen and I. D. Brown [Acta Cryst. (1991), A47, 655-685].                  #
#                                                                            #
# The current version of the core CIF dictionary is obtainable from          #
# ftp://ftp.iucr.org/pub/cif_core.dic.                                       #
#                                                                            #
# Software is freely available for graphical display of the structure(s)     #
# in this CIF. For information consult the CIF software page                 #
# http://www.iucr.org/resources/cif/software.                                #
#                                                                            #
# This file may be used for bona fide research purposes within the           #
# scientific community so long as proper attribution is given to the journal # 
# article from which it was obtained.                                        #
#                                                                            #
##############################################################################
data_I
_audit_creation_method     SHELXL-97
_chemical_name_systematic
;
Dimethylammonium bis(4-methylmorpholin-4-ium) tetrachloridozincate
;
_chemical_name_common     ?
_chemical_formula_moiety     'C2 H8 N +, C5 H12 O N +, Zn Cl4 -'
_chemical_formula_sum     'C7 H20 Cl4 N2 O Zn'
_chemical_formula_iupac     '(C2 H8 N) (C5 H12 N O) [Zn Cl4]'
_chemical_formula_weight     355.42
_chemical_melting_point     ?
_symmetry_cell_setting     orthorhombic
_symmetry_space_group_name_H-M     'P n m a'
_symmetry_space_group_name_Hall     '-P 2ac 2n'
loop_
    _symmetry_equiv_pos_as_xyz
    'x, y, z'
    '-x+1/2, -y, z+1/2'
    '-x, y+1/2, -z'
    'x+1/2, -y+1/2, -z+1/2'
    '-x, -y, -z'
    'x-1/2, y, -z-1/2'
    'x, -y-1/2, z'
    '-x-1/2, y-1/2, z-1/2'
_cell_length_a     20.272(4)
_cell_length_b     10.220(2)
_cell_length_c     7.3727(15)
_cell_angle_alpha     90.00
_cell_angle_beta     90.00
_cell_angle_gamma     90.00
_cell_volume     1527.5(5)
_cell_formula_units_Z     4
_cell_measurement_reflns_used     1851
_cell_measurement_theta_min     3.41
_cell_measurement_theta_max     27.48
_cell_measurement_temperature     298(2)
_exptl_crystal_description     'block'
_exptl_crystal_colour     'colorless'
_exptl_crystal_size_max     0.30
_exptl_crystal_size_mid     0.05
_exptl_crystal_size_min     0.05
_exptl_crystal_density_diffrn     1.546
_exptl_crystal_density_meas     ?
_exptl_crystal_density_method     'not measured'
_exptl_crystal_F_000     728
_exptl_absorpt_coefficient_mu     2.288
_exptl_absorpt_correction_type     multi-scan
_exptl_absorpt_process_details     '(CrystalClear; Rigaku, 2005)'
_exptl_absorpt_correction_T_min     0.910
_exptl_absorpt_correction_T_max     1.000
_exptl_special_details
;
;
_diffrn_ambient_temperature     298(2)
_diffrn_radiation_type     MoK\a
_diffrn_radiation_wavelength     0.71073
_diffrn_radiation_source     'fine-focus sealed tube'
_diffrn_radiation_monochromator     graphite
_diffrn_measurement_device_type     'Rigaku Mercury2'
_diffrn_measurement_method     'CCD profile fitting'
_diffrn_detector_area_resol_mean     13.6612
_diffrn_reflns_number     15010
_diffrn_reflns_av_R_equivalents     0.0310
_diffrn_reflns_av_sigmaI/netI     0.0169
_diffrn_reflns_theta_min     3.41
_diffrn_reflns_theta_max     27.48
_diffrn_reflns_theta_full     27.48
_diffrn_measured_fraction_theta_max     0.998
_diffrn_measured_fraction_theta_full     0.998
_diffrn_reflns_limit_h_min     -26
_diffrn_reflns_limit_h_max     25
_diffrn_reflns_limit_k_min     -13
_diffrn_reflns_limit_k_max     13
_diffrn_reflns_limit_l_min     -9
_diffrn_reflns_limit_l_max     9
_diffrn_standards_number     ?
_diffrn_standards_interval_count     ?
_diffrn_standards_interval_time     ?
_diffrn_standards_decay_%     ?
_refine_special_details
;
 Refinement of F^2^ against ALL reflections.  The weighted R-factor wR and
 goodness of fit S are based on F^2^, conventional R-factors R are based
 on F, with F set to zero for negative F^2^. The threshold expression of
 F^2^ > 2sigma(F^2^) is used only for calculating R-factors(gt) etc. and is
 not relevant to the choice of reflections for refinement.  R-factors based
 on F^2^ are statistically about twice as large as those based on F, and R-
 factors based on ALL data will be even larger.
;
_reflns_number_total     1851
_reflns_number_gt     1655
_reflns_threshold_expression     I>2sigma(I)
_refine_ls_structure_factor_coef     Fsqd
_refine_ls_matrix_type     full
_refine_ls_R_factor_all     0.0349
_refine_ls_R_factor_gt     0.0303
_refine_ls_wR_factor_gt     0.0703
_refine_ls_wR_factor_ref     0.0723
_refine_ls_goodness_of_fit_ref     1.144
_refine_ls_restrained_S_all     1.144
_refine_ls_number_reflns     1851
_refine_ls_number_parameters     86
_refine_ls_number_restraints     0
_refine_ls_hydrogen_treatment     mixed
_refine_ls_weighting_scheme     calc
_refine_ls_weighting_details
         'calc w=1/[\s^2^(Fo^2^)+(0.0307P)^2^+0.7198P] where P=(Fo^2^+2Fc^2^)/3'
_atom_sites_solution_hydrogens     geom
_atom_sites_solution_primary     direct
_atom_sites_solution_secondary     difmap
_refine_ls_shift/su_max     0.000
_refine_ls_shift/su_mean     0.000
_refine_diff_density_max     0.382
_refine_diff_density_min     -0.421
_refine_ls_extinction_method     none
_refine_ls_extinction_coef     ?
loop_
    _atom_type_symbol
    _atom_type_description
    _atom_type_scat_dispersion_real
    _atom_type_scat_dispersion_imag
    _atom_type_scat_source
    'C' 'C' 0.0033 0.0016
                         'International Tables Vol C Tables 4.2.6.8 and 6.1.1.4'
    'H' 'H' 0.0000 0.0000
                         'International Tables Vol C Tables 4.2.6.8 and 6.1.1.4'
    'N' 'N' 0.0061 0.0033
                         'International Tables Vol C Tables 4.2.6.8 and 6.1.1.4'
    'O' 'O' 0.0106 0.0060
                         'International Tables Vol C Tables 4.2.6.8 and 6.1.1.4'
    'Cl' 'Cl' 0.1484 0.1585
                         'International Tables Vol C Tables 4.2.6.8 and 6.1.1.4'
    'Zn' 'Zn' 0.2839 1.4301
                         'International Tables Vol C Tables 4.2.6.8 and 6.1.1.4'
_computing_data_collection     'CrystalClear (Rigaku, 2005)'
_computing_cell_refinement     'CrystalClear (Rigaku, 2005)'
_computing_data_reduction     'CrystalClear (Rigaku, 2005)'
_computing_structure_solution     'SHELXS97 (Sheldrick, 2008)'
_computing_structure_refinement     'SHELXL97 (Sheldrick, 2008)'
_computing_molecular_graphics     'SHELXTL (Sheldrick, 2008)'
_computing_publication_material     'SHELXTL (Sheldrick, 2008)'
loop_
    _atom_site_type_symbol
    _atom_site_label
    _atom_site_fract_x
    _atom_site_fract_y
    _atom_site_fract_z
    _atom_site_U_iso_or_equiv
    _atom_site_adp_type
    _atom_site_calc_flag
    _atom_site_refinement_flags
    _atom_site_occupancy
    _atom_site_symmetry_multiplicity
    _atom_site_disorder_assembly
    _atom_site_disorder_group
    Zn Zn1 0.141654(15) 0.2500 0.85173(4) 0.03264(11) Uani d S 1 2 . .
    N N1 -0.04000(12) 0.2500 0.6307(3) 0.0340(5) Uani d S 1 2 . .
    H H1C -0.0015(17) 0.2500 0.663(4) 0.041 Uiso d S 1 2 . .
    Cl Cl2 0.25325(4) 0.2500 0.84857(11) 0.0495(2) Uani d S 1 2 . .
    O O1 -0.09518(12) 0.2500 0.9876(3) 0.0541(6) Uani d S 1 2 . .
    Cl Cl3 0.10112(4) 0.2500 1.13530(10) 0.0585(3) Uani d S 1 2 . .
    Cl Cl1 0.10455(3) 0.07882(5) 0.68372(8) 0.04847(16) Uani d . 1 1 . .
    C C2 -0.06975(11) 0.1302(2) 0.7135(3) 0.0402(5) Uani d . 1 1 . .
    H H2A -0.0472 0.0530 0.6686 0.048 Uiso calc R 1 1 . .
    H H2B -0.1159 0.1240 0.6795 0.048 Uiso calc R 1 1 . .
    C C1 -0.06386(13) 0.1363(2) 0.9169(3) 0.0507(6) Uani d . 1 1 . .
    H H1A -0.0839 0.0590 0.9695 0.061 Uiso calc R 1 1 . .
    H H1B -0.0176 0.1370 0.9506 0.061 Uiso calc R 1 1 . .
    C C3 -0.0450(2) 0.2500 0.4300(4) 0.0532(9) Uani d S 1 2 . .
    H H3A -0.0240 0.3267 0.3821 0.080 Uiso d R 1 1 . .
    H H3B -0.0907 0.2500 0.3961 0.080 Uiso d SR 1 2 . .
    N N2 0.22432(15) 0.2500 0.4099(4) 0.0492(7) Uani d S 1 2 . .
    H H2C 0.2277(19) 0.2500 0.525(5) 0.059 Uiso d S 1 2 . .
    H H2D 0.184(2) 0.2500 0.370(5) 0.059 Uiso d S 1 2 . .
    C C4 0.25540(16) 0.1297(3) 0.3477(4) 0.0701(8) Uani d . 1 1 . .
    H H4A 0.2331 0.0559 0.3998 0.105 Uiso calc R 1 1 . .
    H H4B 0.3008 0.1289 0.3844 0.105 Uiso calc R 1 1 . .
    H H4C 0.2528 0.1249 0.2178 0.105 Uiso calc R 1 1 . .
loop_
    _atom_site_aniso_label
    _atom_site_aniso_U_11
    _atom_site_aniso_U_22
    _atom_site_aniso_U_33
    _atom_site_aniso_U_12
    _atom_site_aniso_U_13
    _atom_site_aniso_U_23
    Zn1 0.02909(17) 0.0403(2) 0.02851(17) 0.000 -0.00062(12) 0.000
    N1 0.0280(11) 0.0368(13) 0.0371(13) 0.000 0.0001(10) 0.000
    Cl2 0.0281(4) 0.0729(6) 0.0476(4) 0.000 -0.0013(3) 0.000
    O1 0.0637(15) 0.0544(14) 0.0441(13) 0.000 0.0202(11) 0.000
    Cl3 0.0404(4) 0.1060(8) 0.0291(4) 0.000 0.0030(3) 0.000
    Cl1 0.0547(3) 0.0400(3) 0.0508(3) -0.0067(2) -0.0042(2) -0.0089(2)
    C2 0.0421(11) 0.0304(10) 0.0479(12) -0.0014(9) 0.0017(9) 0.0011(9)
    C1 0.0591(14) 0.0453(13) 0.0476(12) 0.0025(11) 0.0076(11) 0.0104(11)
    C3 0.072(2) 0.054(2) 0.0340(16) 0.000 0.0016(16) 0.000
    N2 0.0449(15) 0.0621(18) 0.0405(14) 0.000 0.0003(13) 0.000
    C4 0.0778(19) 0.0614(18) 0.0712(18) 0.0134(15) -0.0120(15) -0.0059(15)
_geom_special_details
;
 All esds (except the esd in the dihedral angle between two l.s. planes)
 are estimated using the full covariance matrix.  The cell esds are taken
 into account individually in the estimation of esds in distances, angles
 and torsion angles; correlations between esds in cell parameters are only
 used when they are defined by crystal symmetry.  An approximate (isotropic)
 treatment of cell esds is used for estimating esds involving l.s. planes.
;
loop_
    _geom_bond_atom_site_label_1
    _geom_bond_atom_site_label_2
    _geom_bond_site_symmetry_2
    _geom_bond_distance
    _geom_bond_publ_flag
    Zn1 Cl3 . 2.2464(9) ?
    Zn1 Cl2 . 2.2625(9) ?
    Zn1 Cl1 . 2.2717(6) ?
    Zn1 Cl1 7_565 2.2717(6) ?
    N1 C3 . 1.483(4) ?
    N1 C2 . 1.495(2) ?
    N1 C2 7_565 1.495(2) ?
    N1 H1C . 0.81(3) ?
    O1 C1 . 1.423(3) ?
    O1 C1 7_565 1.423(3) ?
    C2 C1 . 1.505(3) ?
    C2 H2A . 0.9700 ?
    C2 H2B . 0.9700 ?
    C1 H1A . 0.9700 ?
    C1 H1B . 0.9700 ?
    C3 H3A . 0.9597 ?
    C3 H3B . 0.9597 ?
    N2 C4 . 1.456(3) ?
    N2 C4 7_565 1.456(3) ?
    N2 H2C . 0.85(4) ?
    N2 H2D . 0.86(4) ?
    C4 H4A . 0.9600 ?
    C4 H4B . 0.9600 ?
    C4 H4C . 0.9600 ?
loop_
    _geom_angle_atom_site_label_1
    _geom_angle_atom_site_label_2
    _geom_angle_atom_site_label_3
    _geom_angle_site_symmetry_1
    _geom_angle_site_symmetry_3
    _geom_angle
    _geom_angle_publ_flag
    Cl3 Zn1 Cl2 . . 112.05(3) ?
    Cl3 Zn1 Cl1 . . 112.73(2) ?
    Cl2 Zn1 Cl1 . . 108.99(2) ?
    Cl3 Zn1 Cl1 . 7_565 112.73(2) ?
    Cl2 Zn1 Cl1 . 7_565 108.99(2) ?
    Cl1 Zn1 Cl1 . 7_565 100.72(4) ?
    C3 N1 C2 . . 112.33(16) ?
    C3 N1 C2 . 7_565 112.33(16) ?
    C2 N1 C2 . 7_565 109.9(2) ?
    C3 N1 H1C . . 111(2) ?
    C2 N1 H1C . . 105.6(12) ?
    C2 N1 H1C 7_565 . 105.6(12) ?
    C1 O1 C1 . 7_565 109.5(2) ?
    N1 C2 C1 . . 109.96(19) ?
    N1 C2 H2A . . 109.7 ?
    C1 C2 H2A . . 109.7 ?
    N1 C2 H2B . . 109.7 ?
    C1 C2 H2B . . 109.7 ?
    H2A C2 H2B . . 108.2 ?
    O1 C1 C2 . . 111.3(2) ?
    O1 C1 H1A . . 109.4 ?
    C2 C1 H1A . . 109.4 ?
    O1 C1 H1B . . 109.4 ?
    C2 C1 H1B . . 109.4 ?
    H1A C1 H1B . . 108.0 ?
    N1 C3 H3A . . 109.7 ?
    N1 C3 H3B . . 109.1 ?
    H3A C3 H3B . . 109.5 ?
    C4 N2 C4 . 7_565 115.3(3) ?
    C4 N2 H2C . . 106.2(13) ?
    C4 N2 H2C 7_565 . 106.2(13) ?
    C4 N2 H2D . . 107.4(12) ?
    C4 N2 H2D 7_565 . 107.4(12) ?
    H2C N2 H2D . . 115(4) ?
    N2 C4 H4A . . 109.5 ?
    N2 C4 H4B . . 109.5 ?
    H4A C4 H4B . . 109.5 ?
    N2 C4 H4C . . 109.5 ?
    H4A C4 H4C . . 109.5 ?
    H4B C4 H4C . . 109.5 ?
loop_
    _geom_torsion_atom_site_label_1
    _geom_torsion_atom_site_label_2
    _geom_torsion_atom_site_label_3
    _geom_torsion_atom_site_label_4
    _geom_torsion_site_symmetry_1
    _geom_torsion_site_symmetry_2
    _geom_torsion_site_symmetry_3
    _geom_torsion_site_symmetry_4
    _geom_torsion
    _geom_torsion_publ_flag
    C3 N1 C2 C1 . . . . -179.4(2) ?
    C2 N1 C2 C1 7_565 . . . -53.6(3) ?
    C1 O1 C1 C2 7_565 . . . -61.7(3) ?
    N1 C2 C1 O1 . . . . 58.1(3) ?
loop_
    _geom_hbond_atom_site_label_D
    _geom_hbond_atom_site_label_H
    _geom_hbond_atom_site_label_A
    _geom_hbond_site_symmetry_A
    _geom_hbond_distance_DH
    _geom_hbond_distance_HA
    _geom_hbond_distance_DA
    _geom_hbond_angle_DHA
    N1 H1C Cl1 7_565 0.81(3) 2.78(3) 3.435(2) 139.3(8)
    N2 H2D Cl3 1_554 0.86(4) 2.42(4) 3.215(3) 154(3)
    N1 H1C Cl1 . 0.81(3) 2.78(3) 3.435(2) 139.3(8)
    N2 H2C Cl2 . 0.85(4) 2.44(4) 3.287(3) 172(4)
_iucr_refine_instructions_details
;
TITL 1 in Pnma
CELL 0.71073  20.2725  10.2196   7.3727  90.000  90.000  90.000
ZERR   4.00   0.0041   0.0020   0.0015   0.000   0.000   0.000
LATT  1
SYMM 0.5-X, -Y, 0.5+Z
SYMM -X, 0.5+Y, -Z
SYMM 0.5+X, 0.5-Y, 0.5-Z
SFAC C H N O CL ZN
UNIT 28 80 8 4 16 4
L.S. 9
BOND $H
FMAP 2
PLAN 20
acta
CONF
EQIV $1 x, -y+1/2, z
EQIV $2 x, y, z-1
htab N1 CL1_$1
HTAB N2 CL3_$2
HTAB N1 CL1
HTAB N2 CL2
WGHT    0.030700    0.719800
FVAR       0.41656
ZN1   6    0.141654    0.250000    0.851730    10.50000    0.02909    0.04032 =
         0.02851    0.00000   -0.00062    0.00000
N1    3   -0.040004    0.250000    0.630673    10.50000    0.02805    0.03676 =
         0.03708    0.00000    0.00012    0.00000
AFIX   2
H1C   2   -0.001535    0.250000    0.662575    10.50000   -1.20000
AFIX   0
CL2   5    0.253251    0.250000    0.848569    10.50000    0.02814    0.07289 =
         0.04760    0.00000   -0.00130    0.00000
O1    4   -0.095177    0.250000    0.987555    10.50000    0.06371    0.05443 =
         0.04410    0.00000    0.02021    0.00000
CL3   5    0.101115    0.250000    1.135304    10.50000    0.04044    0.10604 =
         0.02910    0.00000    0.00298    0.00000
CL1   5    0.104552    0.078818    0.683719    11.00000    0.05466    0.03999 =
         0.05076   -0.00893   -0.00424   -0.00674
C2    1   -0.069747    0.130244    0.713541    11.00000    0.04212    0.03041 =
         0.04793    0.00111    0.00169   -0.00136
AFIX  23
H2A   2   -0.047238    0.053026    0.668573    11.00000   -1.20000
H2B   2   -0.115863    0.124040    0.679526    11.00000   -1.20000
AFIX   0
C1    1   -0.063860    0.136307    0.916897    11.00000    0.05915    0.04525 =
         0.04764    0.01040    0.00757    0.00247
AFIX  23
H1A   2   -0.083928    0.058966    0.969543    11.00000   -1.20000
H1B   2   -0.017605    0.136996    0.950556    11.00000   -1.20000
AFIX   0
C3    1   -0.045046    0.250000    0.430017    10.50000    0.07190    0.05373 =
         0.03402    0.00000    0.00161    0.00000
AFIX   3
H3A   2   -0.023996    0.326670    0.382067    11.00000   -1.50000
H3B   2   -0.090746    0.250000    0.396057    10.50000   -1.50000
AFIX   0
N2    3    0.224323    0.250000    0.409888    10.50000    0.04493    0.06214 =
         0.04047    0.00000    0.00035    0.00000
AFIX   2
H2C   2    0.227731    0.250000    0.524986    10.50000   -1.20000
H2D   2    0.184463    0.250000    0.369992    10.50000   -1.20000
AFIX   0
C4    1    0.255397    0.129698    0.347687    11.00000    0.07782    0.06139 =
         0.07122   -0.00588   -0.01200    0.01345
AFIX 137
H4A   2    0.233053    0.055895    0.399787    11.00000   -1.50000
H4B   2    0.300828    0.128922    0.384409    11.00000   -1.50000
H4C   2    0.252805    0.124934    0.217839    11.00000   -1.50000
HKLF 4
REM  1 in Pnma
REM R1 =  0.0303 for   1655 Fo > 4sig(Fo)  and  0.0349 for all   1851 data
REM     86 parameters refined using      0 restraints
END
WGHT      0.0306      0.7189
REM Highest difference peak  0.382,  deepest hole -0.421,  1-sigma level  0.117
Q1    1   0.1403  0.0441  0.6834  11.00000  0.05    0.38
Q2    1   0.1218  0.1838  1.1364  11.00000  0.05    0.34
Q3    1   0.0000  0.0000  0.5000  10.50000  0.05    0.27
Q4    1   0.3255  0.0062  0.3223  11.00000  0.05    0.26
Q5    1   0.3008 -0.0215  0.2551  11.00000  0.05    0.25
Q6    1  -0.0006 -0.0212  0.6208  11.00000  0.05    0.25
Q7    1   0.3065 -0.0193  0.5232  11.00000  0.05    0.25
Q8    1   0.1816 -0.0082  0.1663  11.00000  0.05    0.25
Q9    1   0.0176 -0.0195  0.7873  11.00000  0.05    0.24
Q10   1   0.0473  0.0386  0.6320  11.00000  0.05    0.23
Q11   1  -0.1613  0.0184  0.9830  11.00000  0.05    0.23
Q12   1   0.0376  0.0644  0.7539  11.00000  0.05    0.23
Q13   1  -0.1500  0.0426  0.6823  11.00000  0.05    0.23
Q14   1   0.2091  0.0087  0.5035  11.00000  0.05    0.23
Q15   1  -0.0061 -0.0315  0.8210  11.00000  0.05    0.23
Q16   1   0.1620 -0.0186  0.4737  11.00000  0.05    0.22
Q17   1   0.1181 -0.0055  0.8086  11.00000  0.05    0.22
Q18   1   0.0425  0.0316  0.8485  11.00000  0.05    0.22
Q19   1  -0.1306  0.0630  0.8833  11.00000  0.05    0.22
Q20   1   0.3060  0.0380  0.1217  11.00000  0.05    0.22
;
data_global
_journal_date_recd_electronic     2011-06-08
_journal_date_accepted     2011-06-25
_journal_name_full     'Acta Crystallographica, Section E'
_journal_year     2011
_journal_volume     67
_journal_issue      7
_journal_page_first     m1009
_journal_page_last     m1009
_journal_paper_category     QM
_journal_coeditor_code     ZK2013
_publ_contact_author_name     'Yan-wei Zhang'
_publ_contact_author_address
;
Department of Chemical & Environmental Engineering, Anyang Institute of
Technology, Anyang 455000, People's Republic of China
;
_publ_contact_author_email     ayitzhang@yahoo.com.cn
_publ_contact_author_fax     '864552090626'
_publ_contact_author_phone     '864552090626'
_publ_section_title
;
Dimethylammonium bis(4-methylmorpholin-4-ium) tetrachloridozincate
;
loop_
    _publ_author_name
    _publ_author_footnote
    _publ_author_address
    'Yan-wei Zhang*' .
;
Department of Chemical & Environmental Engineering,
Anyang Institute of Technology, Anyang 455000, People's Republic of China
;
    'Yan-fei Wang' .
;
Department of Chemical & Environmental Engineering,
Anyang Institute of Technology, Anyang 455000, People's Republic of China
;
