# Supplementary material for: Dimethyl­ammonium bis­(4-methyl­morpholin-4-ium) tetra­chloridozincate
Source: Acta Crystallogr Sect E Struct Rep Online. 2011 Jun 30;67(Pt 7):m1009. doi: 10.1107/S1600536811025049 (PMC3152096; doi:10.1107/S1600536811025049)
Supplement: Supplementary file 2 [file e-67-m1009-Isup2.hkl]

# 
# h,k,l, Fc-squared, Fo-squared, sigma(Fo-squared) and status flag 
# 
data_I
_shelx_title ' 1 in Pnma' 
_shelx_refln_list_code          4 
_shelx_F_calc_maximum      269.06 
_exptl_crystal_F_000       728.00 
_reflns_d_resolution_high  0.7701 
 
loop_ 
 _symmetry_equiv_pos_as_xyz 
 'x, y, z' 
 '-x+1/2, -y, z+1/2' 
 '-x, y+1/2, -z' 
 'x+1/2, -y+1/2, -z+1/2' 
 '-x, -y, -z' 
 'x-1/2, y, -z-1/2' 
 'x, -y-1/2, z' 
 '-x-1/2, y-1/2, z-1/2' 
 
_cell_length_a    20.2725 
_cell_length_b    10.2196 
_cell_length_c     7.3727 
_cell_angle_alpha  90.000 
_cell_angle_beta   90.000 
_cell_angle_gamma  90.000 
 
_shelx_F_squared_multiplier     1.000 
 
loop_ 
 _refln_index_h 
 _refln_index_k 
 _refln_index_l 
 _refln_F_squared_calc 
 _refln_F_squared_meas 
 _refln_F_squared_sigma 
 _refln_observed_status 
   4   0   0    14855.72    14107.11    260.43 o 
   6   0   0    50697.81    40105.37    383.99 o 
   8   0   0    18083.47    17350.87    196.58 o 
  10   0   0     1690.72     1754.25     27.53 o 
  12   0   0      519.59      473.68     12.28 o 
  14   0   0      945.90      934.30     21.10 o 
  16   0   0       78.89       70.18      6.94 o 
  18   0   0      854.22      866.00     26.41 o 
  20   0   0     3989.34     4143.83     92.02 o 
  22   0   0       14.75       29.41      7.89 o 
  24   0   0      805.68      842.63     33.36 o 
  26   0   0      422.01      486.28     48.41 o 
   4   1   0    12970.88    11520.60     69.05 o 
   6   1   0    37015.11    31748.59    391.02 o 
   8   1   0      107.01       95.10      6.71 o 
  10   1   0     4075.44     4397.95     43.12 o 
  12   1   0       17.93       18.41      2.63 o 
  14   1   0      122.74      128.38      5.25 o 
  16   1   0      994.91     1011.46     18.02 o 
  18   1   0     1776.48     1817.68     31.27 o 
  20   1   0      185.85      174.81      8.80 o 
  22   1   0      850.82      881.75     21.44 o 
  24   1   0      728.02      706.14     27.77 o 
  26   1   0      948.58      997.80     51.54 o 
   0   2   0    72390.82    47902.24    378.62 o 
   2   2   0     2427.06     2555.45     25.03 o 
   4   2   0      123.85      135.70      2.48 o 
   6   2   0      318.57      380.91      4.53 o 
   8   2   0     6253.73     6216.53     56.28 o 
  10   2   0    10365.39    10347.71    104.55 o 
  12   2   0       43.37       45.76      3.14 o 
  14   2   0      714.31      704.09     12.21 o 
  16   2   0        7.43       12.32      5.62 o 
  18   2   0     3230.80     3220.41     48.09 o 
  20   2   0     1312.23     1324.95     25.99 o 
  22   2   0      378.15      352.98     14.47 o 
  24   2   0       49.95       62.97     10.17 o 
  26   2   0      286.49      272.81     29.00 o 
   2   3   0     2193.67     2089.02     16.75 o 
   4   3   0     5596.71     5064.46    143.99 o 
   6   3   0      605.02      600.63      9.74 o 
   8   3   0     4815.72     4827.23     38.33 o 
  10   3   0       38.76       36.28      3.45 o 
  12   3   0    10705.72    10361.61    113.04 o 
  14   3   0       97.21       97.26      5.02 o 
  16   3   0     5662.14     5709.78     80.56 o 
  18   3   0       31.71       50.81      6.04 o 
  20   3   0      389.66      370.52     14.19 o 
  22   3   0       63.60       63.99      9.88 o 
  24   3   0      346.80      318.16     18.51 o 
   0   4   0    12344.44    11961.09    173.32 o 
   2   4   0     2250.62     2279.21     20.04 o 
   4   4   0     2076.52     2026.32     59.38 o 
   6   4   0     1406.36     1577.27     25.44 o 
   8   4   0     6977.45     6986.65     91.77 o 
  10   4   0     3585.57     3641.91     56.07 o 
  12   4   0      228.46      201.49      9.24 o 
  14   4   0      117.06      153.84     10.57 o 
  16   4   0      321.50      302.19     13.65 o 
  18   4   0     2005.40     2173.51     50.91 o 
  20   4   0     1144.49     1090.98     32.59 o 
  22   4   0      554.21      516.79     22.39 o 
  24   4   0       16.51       10.63      8.09 o 
   2   5   0    21133.72    20629.19    178.70 o 
   4   5   0       31.23       30.31      3.88 o 
   6   5   0     7072.87     6362.17    362.51 o 
   8   5   0      217.98      254.48      8.29 o 
  10   5   0      781.98      701.08     16.79 o 
  12   5   0      873.25      926.70     20.90 o 
  14   5   0        1.73        5.69      3.50 o 
  16   5   0      652.83      707.27     17.20 o 
  18   5   0      118.59      158.83      9.45 o 
  20   5   0        4.20        8.84      7.21 o 
  22   5   0      655.55      675.63     27.08 o 
  24   5   0      138.92      198.43     22.87 o 
   0   6   0    38594.58    35476.63    638.05 o 
   2   6   0      127.56      132.90      4.41 o 
   4   6   0     8374.53     8088.85     77.29 o 
   6   6   0     1844.14     1864.97     27.92 o 
   8   6   0     7127.34     7115.54    108.52 o 
  10   6   0       48.31       52.56      6.99 o 
  12   6   0       11.60       20.20      6.57 o 
  14   6   0      503.26      488.11     16.26 o 
  16   6   0      410.39      481.42     15.23 o 
  18   6   0      356.24      408.67     21.56 o 
  20   6   0     1722.92     1752.39     50.84 o 
  22   6   0      118.49      173.61     18.97 o 
   2   7   0     3482.97     3384.65     66.75 o 
   4   7   0     1012.40      983.66     14.18 o 
   6   7   0     4130.94     4178.96     60.40 o 
   8   7   0      101.31      107.91      7.25 o 
  10   7   0      654.56      602.52     18.16 o 
  12   7   0      202.97      184.82     11.31 o 
  14   7   0       34.16       40.43      6.19 o 
  16   7   0      541.13      538.86     19.79 o 
  18   7   0      333.54      381.94     19.22 o 
  20   7   0      120.33      119.05     13.69 o 
  22   7   0      254.99      276.02     23.80 o 
   0   8   0     7717.01     7766.58    177.65 o 
   2   8   0      260.90      271.78      8.07 o 
   4   8   0        6.57       12.99      2.98 o 
   6   8   0       30.19       52.08      5.80 o 
   8   8   0      258.55      248.00     10.33 o 
  10   8   0     4034.96     3663.95    175.43 o 
  12   8   0       54.97       64.44      7.97 o 
  14   8   0      869.43      806.94     27.47 o 
  16   8   0       83.44       71.70     10.87 o 
  18   8   0     1010.01     1029.29     35.48 o 
  20   8   0      115.43      119.12     16.37 o 
   2   9   0      133.26      125.18     10.54 o 
   4   9   0     2611.58     2456.17     48.88 o 
   6   9   0      482.01      477.04     15.18 o 
   8   9   0     1753.36     1713.72     41.49 o 
  10   9   0      212.21      172.08     11.52 o 
  12   9   0     1054.66     1070.20     32.19 o 
  14   9   0       14.22       24.86      8.43 o 
  16   9   0     1049.20     1117.99     36.87 o 
  18   9   0        7.51       11.50     10.92 o 
   0  10   0     2979.44     2929.83     77.28 o 
   2  10   0       44.73       57.21      7.34 o 
   4  10   0      151.82      137.71      9.23 o 
   6  10   0        3.89        9.04      5.27 o 
   8  10   0      291.08      298.22     13.18 o 
  10  10   0     1050.09     1053.11     28.39 o 
  12  10   0       20.82       28.84      8.40 o 
  14  10   0      178.19      192.62     15.31 o 
  16  10   0       13.07       20.97     16.83 o 
   2  11   0     1433.57     1415.06     32.61 o 
   4  11   0       17.52       10.59      5.85 o 
   6  11   0     1007.34      992.38     30.71 o 
   8  11   0        6.82       10.59      6.05 o 
  10  11   0      120.43      109.57     16.12 o 
  12  11   0       28.97       32.05     11.87 o 
  14  11   0        0.28        3.36      9.60 o 
   0  12   0     1379.01     1313.30     61.29 o 
   2  12   0        4.45        1.27      6.51 o 
   4  12   0      688.63      648.81     21.77 o 
   6  12   0        1.38        4.92      5.86 o 
   8  12   0      554.27      498.94     23.22 o 
  10  12   0        3.02       24.60     19.88 o 
   2  13   0      344.29      313.36     19.22 o 
   4  13   0        0.33       -6.51     11.97 o 
   2   0   1     7942.92     7995.58     42.09 o 
   3   0   1     3824.43     3901.78     33.01 o 
   4   0   1     4613.42     4563.91     30.50 o 
   5   0   1     3959.53     4005.57     34.85 o 
   6   0   1    19559.17    17238.90    280.28 o 
   7   0   1     2161.74     2170.13     83.74 o 
   8   0   1      970.60      984.03     12.12 o 
   9   0   1      305.59      254.98      5.39 o 
  10   0   1     3019.56     3158.25     36.02 o 
  11   0   1       11.11       17.24      4.29 o 
  12   0   1       13.36       16.15      2.64 o 
  13   0   1      992.98     1037.86     15.41 o 
  14   0   1       18.89       38.35     10.30 o 
  15   0   1     1155.73     1185.77     19.26 o 
  16   0   1      656.53      743.82     15.07 o 
  17   0   1      962.03      949.45     18.44 o 
  18   0   1      685.06      736.79     16.23 o 
  19   0   1       19.25       39.08      6.58 o 
  20   0   1      208.60      239.64      9.53 o 
  21   0   1      337.73      329.23     11.79 o 
  22   0   1      348.26      359.41     14.82 o 
  23   0   1        0.88        5.34      5.22 o 
  24   0   1      215.15      220.45     14.91 o 
  25   0   1      399.89      372.51     22.81 o 
  26   0   1      283.14      296.68     26.75 o 
   0   1   1    26021.10    22787.12    170.53 o 
   1   1   1     1380.68     1557.54      8.79 o 
   2   1   1      308.39      259.92      1.42 o 
   3   1   1     1087.24     1022.53      8.07 o 
   4   1   1     5688.93     5565.61     30.80 o 
   5   1   1     1826.38     1835.49     10.41 o 
   6   1   1       15.21       11.57      1.28 o 
   7   1   1       44.18       49.21      2.16 o 
   8   1   1     2485.37     2546.83     17.56 o 
   9   1   1     6840.11     6938.73     46.61 o 
  10   1   1     6805.20     6951.38     46.58 o 
  11   1   1      425.03      435.87     11.43 o 
  12   1   1        1.96        2.87      1.87 o 
  13   1   1      173.59      179.70      4.59 o 
  14   1   1     1003.16     1013.97     12.11 o 
  15   1   1        4.84       10.33      3.30 o 
  16   1   1      451.36      444.60      8.00 o 
  17   1   1      319.39      295.32      7.23 o 
  18   1   1     1787.20     1838.01     23.50 o 
  19   1   1     1645.38     1654.42     24.06 o 
  20   1   1      459.94      503.75     10.77 o 
  21   1   1       19.59       19.13      3.50 o 
  22   1   1        2.06        9.56      3.61 o 
  23   1   1       60.14       51.44      5.87 o 
  24   1   1       26.49       40.06      7.84 o 
  25   1   1       12.81        4.07      5.64 o 
  26   1   1       68.11       95.03     14.88 o 
   1   2   1     5034.81     5364.67     26.75 o 
   2   2   1      378.10      474.95      3.77 o 
   3   2   1     7753.98     7691.90     43.07 o 
   4   2   1     5252.71     5478.15     25.85 o 
   5   2   1    10894.71    10834.96     44.07 o 
   6   2   1      511.88      455.57      3.39 o 
   7   2   1     2912.25     2932.72     16.89 o 
   8   2   1    12532.14    12165.47     84.64 o 
   9   2   1      824.93      865.31      7.44 o 
  10   2   1       45.86       49.00      2.80 o 
  11   2   1      155.41      169.18      3.98 o 
  12   2   1     7289.54     7176.09     52.71 o 
  13   2   1       48.13       68.45      6.41 o 
  14   2   1      523.99      499.11      9.59 o 
  15   2   1       90.81      110.51      5.17 o 
  16   2   1     4875.37     4911.89     45.64 o 
  17   2   1      764.13      810.63     15.64 o 
  18   2   1       26.67       29.82      3.50 o 
  19   2   1       85.78       98.14      5.01 o 
  20   2   1      532.92      507.11      9.84 o 
  21   2   1      399.92      419.20     10.93 o 
  22   2   1       10.73       11.63      4.40 o 
  23   2   1       39.09       39.99      5.85 o 
  24   2   1      166.86      168.91      9.75 o 
  25   2   1      491.64      477.34     21.47 o 
   0   3   1      523.83      629.28      8.29 o 
   1   3   1    11709.00    12011.88     76.03 o 
   2   3   1    11787.79    11857.71     58.25 o 
   3   3   1     5031.17     4853.49     24.70 o 
   4   3   1     6922.20     7165.18     35.32 o 
   5   3   1       35.63       28.13      1.37 o 
   6   3   1     8094.99     8011.88     40.08 o 
   7   3   1     1918.75     2015.04     11.96 o 
   8   3   1     2880.97     2875.27     17.53 o 
   9   3   1     3883.15     4023.18     25.46 o 
  10   3   1    20581.08    19738.45    121.08 o 
  11   3   1      120.67      114.30      5.90 o 
  12   3   1        4.97       14.58      2.79 o 
  13   3   1       32.91       34.90      2.27 o 
  14   3   1     2743.13     2801.88     24.71 o 
  15   3   1      134.06      130.28      4.06 o 
  16   3   1      893.09      898.65     11.37 o 
  17   3   1       35.27       41.37      3.93 o 
  18   3   1     4436.44     4393.67     48.51 o 
  19   3   1     1292.34     1311.80     23.30 o 
  20   3   1       47.80       57.01      7.34 o 
  21   3   1      289.24      311.42     10.62 o 
  22   3   1      131.22      103.57      7.24 o 
  23   3   1      128.31      141.57      8.39 o 
  24   3   1      185.92      190.81     11.86 o 
  25   3   1        0.11       14.15      7.10 o 
   1   4   1     1282.32     1336.53     10.59 o 
   2   4   1     1053.76     1134.54      9.65 o 
   3   4   1     5146.33     5389.70     33.08 o 
   4   4   1      268.74      259.87      2.87 o 
   5   4   1     5952.88     6109.84     33.49 o 
   6   4   1      649.13      628.79      6.07 o 
   7   4   1     3186.90     3237.47     24.28 o 
   8   4   1     6137.93     6026.19     50.50 o 
   9   4   1      671.43      690.18      7.67 o 
  10   4   1      106.89      123.85      4.49 o 
  11   4   1      195.97      209.38      4.64 o 
  12   4   1     5726.14     5716.87     46.83 o 
  13   4   1       31.08       30.81      3.10 o 
  14   4   1      722.58      721.32     11.05 o 
  15   4   1       46.99       41.03      4.06 o 
  16   4   1     3902.35     3845.51     53.49 o 
  17   4   1      895.12      913.40     17.69 o 
  18   4   1      113.58      106.41      7.27 o 
  19   4   1       29.87       29.80      4.90 o 
  20   4   1      100.90       93.84      6.89 o 
  21   4   1      294.73      324.44     11.26 o 
  22   4   1        4.48        4.12      4.98 o 
  23   4   1        6.20       11.85      7.03 o 
  24   4   1       52.21       52.53      8.32 o 
   0   5   1     8983.30     8873.32     90.94 o 
   1   5   1     2193.15     2213.17     17.42 o 
   2   5   1     2063.05     2141.64     16.60 o 
   3   5   1      191.99      197.47      3.49 o 
   4   5   1     1003.13      993.72     11.32 o 
   5   5   1        5.79       12.45      2.34 o 
   6   5   1      146.40      182.02      3.40 o 
   7   5   1       69.64       80.72      2.43 o 
   8   5   1     6872.38     6714.80     63.81 o 
   9   5   1     3492.59     3441.95     32.54 o 
  10   5   1     2241.45     2292.05     24.22 o 
  11   5   1     1048.79     1083.69     13.68 o 
  12   5   1       25.27       37.09      3.29 o 
  13   5   1      282.58      270.50      8.15 o 
  14   5   1       42.09       42.18      3.48 o 
  15   5   1        4.71        3.88      3.25 o 
  16   5   1       18.69       23.12      4.07 o 
  17   5   1      359.67      345.28     10.69 o 
  18   5   1      949.90     1004.16     19.77 o 
  19   5   1      786.46      759.32     17.56 o 
  20   5   1      697.28      635.02     15.74 o 
  21   5   1       28.88       38.14      6.53 o 
  22   5   1       28.16       48.98      8.17 o 
  23   5   1       46.78       56.19      8.30 o 
  24   5   1        9.23        5.69      6.29 o 
   1   6   1       30.47       50.15      3.62 o 
   2   6   1     6926.60     7003.64     53.42 o 
   3   6   1     1249.48     1291.82     11.84 o 
   4   6   1       11.92       14.23      2.54 o 
   5   6   1      330.32      361.17      7.59 o 
   6   6   1     4797.48     4896.87     43.07 o 
   7   6   1     1702.13     1616.16     22.19 o 
   8   6   1       86.66       94.91      4.03 o 
   9   6   1       51.38       53.33      3.80 o 
  10   6   1      214.90      219.30      5.80 o 
  11   6   1       43.37       48.74      3.35 o 
  12   6   1       75.84       87.58      5.57 o 
  13   6   1      304.45      314.71      8.42 o 
  14   6   1       42.48       59.15      4.81 o 
  15   6   1      440.57      438.79     11.14 o 
  16   6   1      385.75      383.98     10.47 o 
  17   6   1      556.66      564.92     13.85 o 
  18   6   1      192.40      189.56      8.40 o 
  19   6   1       38.26       42.22      5.85 o 
  20   6   1       11.87       10.85      6.21 o 
  21   6   1      115.31      116.44     10.12 o 
  22   6   1      201.62      209.74     13.07 o 
  23   6   1        4.30        6.45      6.46 o 
   0   7   1     4336.06     4290.13     57.14 o 
   1   7   1      604.10      591.14      7.73 o 
   2   7   1       24.34       30.16      2.42 o 
   3   7   1      132.11      135.43      3.75 o 
   4   7   1     1001.84      985.95     12.02 o 
   5   7   1      339.50      335.51      6.01 o 
   6   7   1       42.03       63.14      4.98 o 
   7   7   1       13.31       28.83      4.76 o 
   8   7   1      748.46      760.60     11.94 o 
   9   7   1     1484.37     1477.93     19.47 o 
  10   7   1     1390.50     1318.20     17.58 o 
  11   7   1      191.88      208.21      6.38 o 
  12   7   1        0.82        1.38      2.78 o 
  13   7   1      181.54      176.22      7.31 o 
  14   7   1      305.89      258.16      8.89 o 
  15   7   1        4.60       10.12      5.65 o 
  16   7   1       28.23       36.57      5.78 o 
  17   7   1      131.81      145.64      8.03 o 
  18   7   1      602.11      551.55     18.75 o 
  19   7   1      371.36      387.79     16.11 o 
  20   7   1      171.68      166.88     12.19 o 
  21   7   1        1.48       -1.68      5.76 o 
  22   7   1       16.75       16.53      8.05 o 
   1   8   1      874.11      862.15     10.80 o 
   2   8   1      119.61      133.71      4.43 o 
   3   8   1      944.29      936.40     11.58 o 
   4   8   1     1752.71     1773.76     20.14 o 
   5   8   1      944.94      924.86     12.49 o 
   6   8   1      207.62      231.65      7.05 o 
   7   8   1      455.51      412.97      9.02 o 
   8   8   1     2237.81     2227.30     28.46 o 
   9   8   1       74.38       78.63      5.13 o 
  10   8   1      111.32      135.11      5.76 o 
  11   8   1        5.51       16.87      7.22 o 
  12   8   1     1201.76     1160.01     21.13 o 
  13   8   1       24.35       33.31      5.05 o 
  14   8   1       26.47       39.02      5.37 o 
  15   8   1       52.97       66.79      6.44 o 
  16   8   1      960.70      870.53     22.05 o 
  17   8   1      101.02      118.40     10.58 o 
  18   8   1        6.03       14.87      6.95 o 
  19   8   1       10.17        3.41      6.11 o 
  20   8   1      303.44      247.85     14.31 o 
   0   9   1      110.99      119.28      7.34 o 
   1   9   1      597.16      585.84      9.24 o 
   2   9   1       55.06       62.98      3.84 o 
   3   9   1      435.11      450.90      8.74 o 
   4   9   1       38.35       42.91      4.22 o 
   5   9   1      343.66      320.25      9.07 o 
   6   9   1      659.81      691.61     13.04 o 
   7   9   1      148.18      157.38      7.27 o 
   8   9   1        5.85       14.09      4.65 o 
   9   9   1      426.05      399.36     10.63 o 
  10   9   1     2701.76     2635.24     39.51 o 
  11   9   1        8.93       30.85      5.59 o 
  12   9   1        1.86        9.43      4.42 o 
  13   9   1        0.89        4.35      4.22 o 
  14   9   1     1192.36     1155.25     25.91 o 
  15   9   1        0.67        1.27      5.54 o 
  16   9   1      210.49      230.27     12.31 o 
  17   9   1        0.34        3.01      5.62 o 
  18   9   1      606.55      553.61     20.98 o 
  19   9   1      225.84      213.00     15.60 o 
   1  10   1      255.00      241.71      6.56 o 
   2  10   1       82.96       92.57      4.92 o 
   3  10   1      332.48      324.18      8.99 o 
   4  10   1      350.25      328.57      9.54 o 
   5  10   1      279.97      265.74      8.47 o 
   6  10   1      301.53      323.05      9.24 o 
   7  10   1      152.77      146.16      7.12 o 
   8  10   1      483.91      487.31     11.49 o 
   9  10   1        6.46        8.64      4.47 o 
  10  10   1       99.17      114.62      7.50 o 
  11  10   1        3.98        1.83      4.29 o 
  12  10   1      317.41      320.69     12.71 o 
  13  10   1       45.27       44.30      7.66 o 
  14  10   1       30.37       44.09      7.89 o 
  15  10   1       38.93       31.34      7.76 o 
  16  10   1      242.55      266.14     14.57 o 
  17  10   1       65.76       68.35     10.79 o 
   0  11   1     1194.73     1246.05     36.99 o 
   1  11   1       79.68       95.37      6.93 o 
   2  11   1       28.69       29.36      5.29 o 
   3  11   1        1.01       -0.55      3.44 o 
   4  11   1      452.76      446.02     11.66 o 
   5  11   1       29.06       30.70      4.68 o 
   6  11   1        0.77        2.04      3.67 o 
   7  11   1       25.53       27.04      5.53 o 
   8  11   1      551.91      560.18     15.02 o 
   9  11   1      318.69      320.68     17.48 o 
  10  11   1       54.63       50.13      7.42 o 
  11  11   1       82.63       83.88      9.12 o 
  12  11   1       14.59       21.94      9.81 o 
  13  11   1       50.33       41.63      9.28 o 
  14  11   1       11.91        9.87      6.23 o 
   1  12   1        1.59        8.74      5.48 o 
   2  12   1      922.35      920.79     22.85 o 
   3  12   1       73.57       91.25      8.24 o 
   4  12   1       54.09       63.69      6.72 o 
   5  12   1        0.03       13.34     11.97 o 
   6  12   1      333.58      350.42     13.34 o 
   7  12   1      128.63      136.75      9.39 o 
   8  12   1        9.14       14.17      6.38 o 
   9  12   1       16.56       22.21      7.09 o 
  10  12   1        2.80        7.95      6.13 o 
   0  13   1       94.68      121.03     16.28 o 
   1  13   1       53.52       65.55     17.34 o 
   2  13   1       48.17       67.22      9.66 o 
   3  13   1        6.35        8.38      6.71 o 
   4  13   1       30.87       31.66      7.43 o 
   0   0   2    10683.74    10456.42    119.70 o 
   1   0   2    10117.00     9684.16     67.08 o 
   2   0   2      339.70      397.26      4.45 o 
   3   0   2    31938.39    29715.12    190.81 o 
   4   0   2     3650.13     3805.13     33.50 o 
   5   0   2       37.92       26.50      1.41 o 
   6   0   2     1434.79     1461.07     13.25 o 
   7   0   2     1156.63     1161.88     11.99 o 
   8   0   2     2970.97     2905.31     27.60 o 
   9   0   2    25843.56    24534.49    215.69 o 
  10   0   2        2.18        4.88      2.42 o 
  11   0   2    10659.21    10650.41    107.00 o 
  12   0   2       75.94       70.42     11.57 o 
  13   0   2     4133.56     4047.64     48.07 o 
  14   0   2      212.68      203.37     11.90 o 
  15   0   2      574.86      613.37     12.31 o 
  16   0   2       22.12       16.84      5.24 o 
  17   0   2     5529.77     5392.64    146.80 o 
  18   0   2       42.86       86.11     19.65 o 
  19   0   2     1871.32     1987.91     39.28 o 
  20   0   2      324.15      344.43     23.67 o 
  21   0   2      314.07      315.05     12.85 o 
  22   0   2       53.47       55.54      8.97 o 
  23   0   2       22.61       45.46      7.88 o 
  24   0   2       97.42       95.01     12.27 o 
  25   0   2       84.87       92.54     32.82 o 
   1   1   2        6.14       13.94      0.71 o 
   2   1   2     6258.50     6481.15     26.05 o 
   3   1   2     3228.72     3115.81     17.46 o 
   4   1   2      948.60      972.90      9.24 o 
   5   1   2     2278.25     2370.85     14.95 o 
   6   1   2     2760.03     2888.46     16.84 o 
   7   1   2     7095.29     6890.52     53.46 o 
   8   1   2        2.32        9.65      2.53 o 
   9   1   2     3666.33     3745.98     27.78 o 
  10   1   2       66.25       85.23      4.20 o 
  11   1   2     7596.43     7439.25     55.39 o 
  12   1   2      332.26      334.09      8.97 o 
  13   1   2     2560.74     2709.34     32.26 o 
  14   1   2        1.05        3.61      3.51 o 
  15   1   2     5463.25     5628.94     49.73 o 
  16   1   2       10.12        6.59      5.24 o 
  17   1   2     1163.13     1195.26     15.10 o 
  18   1   2      472.59      481.85      9.19 o 
  19   1   2      518.24      525.76     11.91 o 
  20   1   2       18.20       18.59      3.98 o 
  21   1   2       86.84       85.79      5.58 o 
  22   1   2      127.65      134.13      7.35 o 
  23   1   2      113.28      127.47      8.20 o 
  24   1   2       84.16       99.93      9.12 o 
  25   1   2      327.30      307.63     15.76 o 
   0   2   2      645.64      730.27      6.93 o 
   1   2   2    15234.62    14849.71     83.82 o 
   2   2   2     1254.81     1319.59     14.35 o 
   3   2   2      787.87      843.01      6.00 o 
   4   2   2      318.59      349.95      5.01 o 
   5   2   2     1479.31     1442.09     19.60 o 
   6   2   2     1337.46     1368.85     10.17 o 
   7   2   2      817.91      807.01      6.90 o 
   8   2   2      272.12      268.76      3.79 o 
   9   2   2    12728.38    12568.76     72.72 o 
  10   2   2     2297.28     2359.29     38.56 o 
  11   2   2     1981.05     1960.20     15.71 o 
  12   2   2       22.08       19.22      3.01 o 
  13   2   2     1131.14     1105.76     11.84 o 
  14   2   2      482.43      461.23      6.66 o 
  15   2   2      118.81      119.77      5.88 o 
  16   2   2      212.35      206.61      5.83 o 
  17   2   2     1453.42     1450.55     18.70 o 
  18   2   2      518.59      465.46      9.62 o 
  19   2   2     1458.24     1539.10     21.47 o 
  20   2   2        8.48        6.61      3.72 o 
  21   2   2        0.64        6.30      3.84 o 
  22   2   2        0.41       -3.43      4.18 o 
  23   2   2       34.96       44.53      7.13 o 
  24   2   2        3.88        4.76      5.30 o 
  25   2   2        0.88        7.93      6.60 o 
   1   3   2     4543.06     4473.16     29.35 o 
   2   3   2        1.27        4.99      1.80 o 
   3   3   2    10328.75    10135.46     54.41 o 
   4   3   2       31.07       27.29      2.09 o 
   5   3   2     1606.11     1516.16     16.09 o 
   6   3   2       38.58       47.49      1.74 o 
   7   3   2     4729.87     4787.67     31.99 o 
   8   3   2     1630.63     1674.62     15.47 o 
   9   3   2      230.03      250.45      4.06 o 
  10   3   2      103.36      129.72      6.19 o 
  11   3   2     2266.08     2274.70     20.35 o 
  12   3   2     1228.86     1213.70     12.89 o 
  13   3   2      320.03      330.75      5.77 o 
  14   3   2       51.67       52.68      3.13 o 
  15   3   2      877.50      900.05     12.03 o 
  16   3   2      836.83      847.59     12.24 o 
  17   3   2      687.92      715.66     12.95 o 
  18   3   2        8.52       11.30      3.48 o 
  19   3   2        4.05        3.36      3.37 o 
  20   3   2      131.98      122.24      7.01 o 
  21   3   2      240.58      272.69     10.09 o 
  22   3   2       16.27       17.01      5.42 o 
  23   3   2        2.85       10.82      5.41 o 
  24   3   2       15.81       14.59      6.32 o 
  25   3   2      463.48      476.66     20.19 o 
   0   4   2      593.62      680.86      8.65 o 
   1   4   2     6414.49     6261.13     91.17 o 
   2   4   2      316.94      351.48      5.63 o 
   3   4   2       74.72       96.86      2.63 o 
   4   4   2       22.89       33.40      1.70 o 
   5   4   2     1125.03     1119.20      8.32 o 
   6   4   2     1820.68     1821.41     15.10 o 
   7   4   2        2.58        5.62      1.79 o 
   8   4   2      338.59      365.60      4.75 o 
   9   4   2     7107.87     6970.48     50.68 o 
  10   4   2     1045.19     1040.21     10.43 o 
  11   4   2     1244.52     1239.00     12.95 o 
  12   4   2       47.85       49.60      3.42 o 
  13   4   2     1342.17     1370.74     17.99 o 
  14   4   2      124.66      126.18      4.76 o 
  15   4   2      210.55      214.29      6.42 o 
  16   4   2       80.57       91.32      6.09 o 
  17   4   2      811.55      768.33     15.19 o 
  18   4   2      189.51      169.08      7.60 o 
  19   4   2     1011.48      995.96     19.57 o 
  20   4   2       42.16       39.70      6.30 o 
  21   4   2        0.06        1.95      4.80 o 
  22   4   2        3.37        4.57      4.95 o 
  23   4   2       90.25      114.10      8.91 o 
  24   4   2        0.42        2.66      5.73 o 
   1   5   2       71.11       98.72      3.92 o 
   2   5   2     4383.90     4697.04     35.39 o 
   3   5   2     3251.05     3429.39     24.93 o 
   4   5   2      594.30      659.36      6.69 o 
   5   5   2      826.23      830.67      7.70 o 
   6   5   2     1554.61     1533.10     13.72 o 
   7   5   2     3444.41     3481.19     31.52 o 
   8   5   2      256.93      262.10      4.47 o 
   9   5   2      805.52      735.35      9.77 o 
  10   5   2       12.04       26.05      3.03 o 
  11   5   2     3463.86     3405.25     33.98 o 
  12   5   2       81.62       72.57      4.02 o 
  13   5   2     1747.64     1670.18     24.92 o 
  14   5   2       12.02       15.75      5.00 o 
  15   5   2     2189.12     2183.25     35.46 o 
  16   5   2        5.06       12.96      3.77 o 
  17   5   2      809.77      794.20     17.31 o 
  18   5   2      108.84      123.36      8.32 o 
  19   5   2      476.68      457.20     14.80 o 
  20   5   2        1.78        4.78      5.06 o 
  21   5   2      123.35      107.40      8.64 o 
  22   5   2       64.89       75.42     10.77 o 
  23   5   2       65.32       79.65      9.45 o 
   0   6   2     1943.58     1798.37     25.78 o 
   1   6   2     1338.34     1395.40     14.85 o 
   2   6   2        0.78        6.41      2.16 o 
   3   6   2     2047.76     2083.29     18.03 o 
   4   6   2     1210.62     1209.02     11.69 o 
   5   6   2      279.88      252.47      4.59 o 
   6   6   2       72.72       67.51      3.91 o 
   7   6   2     1080.70     1078.84     11.71 o 
   8   6   2      821.46      814.21     11.50 o 
   9   6   2     6639.40     6550.81     60.37 o 
  10   6   2       16.63       25.45      6.30 o 
  11   6   2     3027.89     2946.11     36.82 o 
  12   6   2        0.16        1.73      3.19 o 
  13   6   2     2120.39     2180.62     32.72 o 
  14   6   2      113.72      113.40      6.25 o 
  15   6   2      370.40      369.13     12.90 o 
  16   6   2        1.40       -2.61      4.41 o 
  17   6   2     1806.86     1786.96     33.82 o 
  18   6   2        2.67        7.44      5.20 o 
  19   6   2      642.78      597.65     17.44 o 
  20   6   2      207.95      237.64     12.09 o 
  21   6   2      117.53      104.02     10.06 o 
  22   6   2        3.50        2.00      5.85 o 
   1   7   2       57.46       65.84      3.23 o 
   2   7   2      640.66      660.80      8.85 o 
   3   7   2     1424.61     1446.29     17.25 o 
   4   7   2       17.14       23.77      2.36 o 
   5   7   2      104.60       97.81      3.43 o 
   6   7   2      380.30      382.51      6.60 o 
   7   7   2     1986.75     2053.18     21.26 o 
   8   7   2        7.24       14.15      4.41 o 
   9   7   2      420.49      416.50      9.73 o 
  10   7   2       19.67       44.70      4.91 o 
  11   7   2     1847.66     1864.72     26.66 o 
  12   7   2       15.38       19.34      4.59 o 
  13   7   2      550.27      503.63     13.48 o 
  14   7   2        5.03        4.48      4.62 o 
  15   7   2     1212.27     1299.03     26.32 o 
  16   7   2       16.72       23.33      7.59 o 
  17   7   2      317.35      307.68     12.64 o 
  18   7   2      126.69      144.51      9.21 o 
  19   7   2      120.04      113.86      9.11 o 
  20   7   2       29.40       24.26      7.35 o 
  21   7   2       62.49       41.54      8.59 o 
   0   8   2       10.83       24.90      4.14 o 
   1   8   2     3286.16     3343.97     34.68 o 
   2   8   2      138.32      141.12      6.22 o 
   3   8   2       14.91       16.02      2.81 o 
   4   8   2       99.54       88.86      4.42 o 
   5   8   2      403.73      434.77      8.02 o 
   6   8   2      127.64      122.02      4.96 o 
   7   8   2      581.40      619.34     11.14 o 
   8   8   2        0.25       -2.19      3.23 o 
   9   8   2     2300.07     2390.04     34.14 o 
  10   8   2      710.03      665.75     13.88 o 
  11   8   2      173.88      149.20      7.99 o 
  12   8   2       30.42       39.86      5.62 o 
  13   8   2       78.07       91.95      7.35 o 
  14   8   2      315.27      302.75     11.53 o 
  15   8   2       13.03        3.54      4.80 o 
  16   8   2       86.59       87.68      8.03 o 
  17   8   2      195.74      230.60     13.42 o 
  18   8   2      195.66      177.93     11.27 o 
  19   8   2      405.46      387.17     17.45 o 
  20   8   2        5.28        8.89      6.81 o 
   1   9   2     1137.64     1104.03     14.51 o 
   2   9   2       64.76       79.83      5.20 o 
   3   9   2     1255.28     1203.41     29.07 o 
   4   9   2      114.79      120.32      7.13 o 
   5   9   2      629.18      627.64     13.41 o 
   6   9   2        4.83       10.20      3.47 o 
   7   9   2      637.27      653.51     14.16 o 
   8   9   2      480.45      504.89     12.22 o 
   9   9   2       53.41       74.70      7.17 o 
  10   9   2        0.89       -3.68      4.41 o 
  11   9   2      206.70      217.13     10.27 o 
  12   9   2      174.99      179.51      9.68 o 
  13   9   2       21.67       14.33      5.52 o 
  14   9   2       25.51       32.98      6.27 o 
  15   9   2      103.73      120.38      9.24 o 
  16   9   2      119.50      117.64     10.58 o 
  17   9   2      125.92      116.72     10.13 o 
  18   9   2        0.66       -2.38      6.07 o 
   0  10   2        9.36       26.77     12.53 o 
   1  10   2      897.00      884.61     13.54 o 
   2  10   2       43.84       47.46      4.51 o 
   3  10   2       12.00       12.38      3.56 o 
   4  10   2        5.56       14.89      3.86 o 
   5  10   2      198.21      208.66      8.72 o 
   6  10   2       42.61       44.00      5.06 o 
   7  10   2       75.33      104.26      7.73 o 
   8  10   2       55.68       65.11      6.83 o 
   9  10   2      748.24      774.79     20.06 o 
  10  10   2       94.11      102.92      8.89 o 
  11  10   2       91.29       77.46      7.61 o 
  12  10   2        1.07        1.15      4.73 o 
  13  10   2       56.85       62.08      7.75 o 
  14  10   2       23.60       33.63      7.81 o 
  15  10   2       57.57       58.08      9.03 o 
  16  10   2       16.65       11.47      6.96 o 
   1  11   2        4.96        7.46      4.22 o 
   2  11   2      463.29      447.74     11.47 o 
   3  11   2      187.53      213.19     11.28 o 
   4  11   2       69.19       80.04      6.83 o 
   5  11   2       34.40       31.54      6.06 o 
   6  11   2      145.39      150.96      9.09 o 
   7  11   2      287.02      288.23     12.16 o 
   8  11   2       27.54       26.72      6.19 o 
   9  11   2      133.61      112.94      9.21 o 
  10  11   2        6.08        8.29      5.44 o 
  11  11   2      295.02      314.74     13.63 o 
  12  11   2       13.60       14.74      6.92 o 
  13  11   2      213.15      184.35     12.76 o 
   0  12   2       88.11      111.42     15.53 o 
   1  12   2       37.84       40.73     13.57 o 
   2  12   2        1.75        7.74      7.84 o 
   3  12   2       55.20       52.05      8.44 o 
   4  12   2      117.17      113.47     10.78 o 
   5  12   2       83.36       89.82      8.30 o 
   6  12   2        0.21       -0.12      4.91 o 
   7  12   2      124.24      117.62      9.73 o 
   8  12   2       96.72       98.98      9.14 o 
   9  12   2      403.28      389.70     17.15 o 
   1   0   3     1129.12     1213.82     12.99 o 
   2   0   3      759.01      886.95      9.20 o 
   3   0   3     4467.14     4686.00     39.04 o 
   4   0   3     1064.34     1093.96     11.34 o 
   5   0   3     1128.88     1200.83     13.11 o 
   6   0   3       69.21       52.95      2.39 o 
   7   0   3     8017.19     7933.41     70.37 o 
   8   0   3     3764.00     3818.62     37.63 o 
   9   0   3     1299.27     1330.60     16.33 o 
  10   0   3       19.95       26.18      2.80 o 
  11   0   3     3962.14     3937.66     43.96 o 
  12   0   3     1401.83     1446.16     19.95 o 
  13   0   3     1480.30     1441.81     21.04 o 
  14   0   3      281.58      261.80      7.86 o 
  15   0   3     2250.37     2263.92     34.45 o 
  16   0   3     1237.84     1193.09     21.65 o 
  17   0   3     1501.47     1434.86     25.11 o 
  18   0   3      101.81       89.59      7.06 o 
  19   0   3      221.51      232.37     11.60 o 
  20   0   3      101.09      101.67      9.31 o 
  21   0   3      477.83      424.33     22.75 o 
  22   0   3       38.53       43.60      7.08 o 
  23   0   3       55.02       71.62     13.14 o 
  24   0   3        0.20       -8.41     12.16 o 
  25   0   3      422.80      404.53     33.61 o 
   0   1   3       80.98       99.40      2.79 o 
   1   1   3    10868.52    11107.37     64.66 o 
   2   1   3       31.58       55.27      2.13 o 
   3   1   3     2669.86     2810.11     16.75 o 
   4   1   3        9.75       14.54      2.16 o 
   5   1   3      738.65      770.48      5.91 o 
   6   1   3     1235.52     1308.06      9.34 o 
   7   1   3      818.68      792.50      6.54 o 
   8   1   3      172.31      167.00      2.96 o 
   9   1   3     5425.97     5421.28     38.67 o 
  10   1   3     2295.27     2223.61     18.53 o 
  11   1   3     1679.19     1676.15     15.36 o 
  12   1   3       25.11       28.15      2.01 o 
  13   1   3      266.08      270.01      5.85 o 
  14   1   3      351.18      343.55      8.33 o 
  15   1   3      355.25      336.52      6.75 o 
  16   1   3      237.18      202.54      5.89 o 
  17   1   3      842.77      820.92     16.31 o 
  18   1   3      454.11      448.42      9.65 o 
  19   1   3     2226.94     2157.98     28.08 o 
  20   1   3       14.90       21.29      4.52 o 
  21   1   3       28.11       34.83      4.94 o 
  22   1   3        1.77        0.44      3.86 o 
  23   1   3      188.57      181.15     10.50 o 
  24   1   3       11.36       16.30      7.33 o 
   1   2   3     6595.55     6551.60     37.53 o 
   2   2   3      238.53      257.05      3.49 o 
   3   2   3     8894.70     9177.49     61.09 o 
   4   2   3       50.40       45.43      3.32 o 
   5   2   3     5550.58     5458.67     34.17 o 
   6   2   3      625.11      653.76      7.89 o 
   7   2   3     4546.73     4474.77     55.21 o 
   8   2   3     1049.47     1046.40     12.61 o 
   9   2   3      672.67      662.39      9.45 o 
  10   2   3        6.21        6.50      1.58 o 
  11   2   3      560.59      559.27      7.82 o 
  12   2   3      312.36      294.45      5.66 o 
  13   2   3       17.46       18.42      2.59 o 
  14   2   3      116.40      115.03      4.75 o 
  15   2   3      169.41      174.88      5.52 o 
  16   2   3      388.47      390.71      8.56 o 
  17   2   3      858.65      855.94     14.59 o 
  18   2   3        0.12        0.08      2.85 o 
  19   2   3      164.36      199.65      8.48 o 
  20   2   3       32.14       38.53      5.38 o 
  21   2   3      557.92      588.77     16.46 o 
  22   2   3        6.85        5.69      5.39 o 
  23   2   3       50.67       69.58      8.82 o 
  24   2   3        6.04       11.89      7.41 o 
   0   3   3      878.39      890.42     11.08 o 
   1   3   3    24517.63    23951.11    138.75 o 
   2   3   3      109.48      123.44      4.99 o 
   3   3   3     6644.28     6817.88     49.16 o 
   4   3   3      646.44      617.25      9.30 o 
   5   3   3     1325.65     1358.21     14.47 o 
   6   3   3       45.83       48.47      4.35 o 
   7   3   3    12510.27    12422.76    109.43 o 
   8   3   3      766.82      778.19     11.29 o 
   9   3   3     3499.76     3548.35     33.56 o 
  10   3   3      414.02      429.04      7.24 o 
  11   3   3       39.24       38.25      2.26 o 
  12   3   3        4.28        8.28      1.97 o 
  13   3   3      909.08      888.00     11.31 o 
  14   3   3        9.03       10.89      2.41 o 
  15   3   3       24.50       29.85      3.10 o 
  16   3   3       38.89       40.37      3.80 o 
  17   3   3       22.18       30.55      4.61 o 
  18   3   3      319.99      321.24     10.10 o 
  19   3   3     2568.68     2599.92     40.49 o 
  20   3   3       75.44       79.68      9.23 o 
  21   3   3      530.60      517.27     15.65 o 
  22   3   3        0.94       -3.85      5.45 o 
  23   3   3      439.85      467.83     18.07 o 
  24   3   3        0.28        1.33      5.44 o 
   1   4   3     4897.64     4911.48     33.30 o 
   2   4   3       74.95       76.57      4.01 o 
   3   4   3     4699.73     4817.67     38.19 o 
   4   4   3       19.49       35.47      3.42 o 
   5   4   3     3666.66     3567.10     27.98 o 
   6   4   3      199.14      221.81      5.38 o 
   7   4   3     2860.39     2885.06     27.61 o 
   8   4   3     1123.45     1116.42     13.19 o 
   9   4   3       77.94       83.50      3.92 o 
  10   4   3        1.05        3.42      1.99 o 
  11   4   3      324.31      311.40      6.61 o 
  12   4   3      397.91      367.65      7.63 o 
  13   4   3       95.84       92.48      4.17 o 
  14   4   3      139.75      156.77      6.12 o 
  15   4   3      409.99      368.72      9.50 o 
  16   4   3      274.46      254.67      8.45 o 
  17   4   3      773.55      777.66     18.05 o 
  18   4   3        0.12        2.53      4.47 o 
  19   4   3       70.97       88.62      7.97 o 
  20   4   3       25.60       27.72      6.26 o 
  21   4   3      314.50      336.38     12.98 o 
  22   4   3       13.82       13.15      6.53 o 
  23   4   3       28.34       26.98      7.48 o 
   0   5   3       29.50       42.25      5.33 o 
   1   5   3     4891.52     4956.52     36.88 o 
   2   5   3      187.13      181.65      4.33 o 
   3   5   3       46.70       46.26      2.97 o 
   4   5   3        1.01        6.02      2.25 o 
   5   5   3      339.39      328.56      5.94 o 
   6   5   3      561.11      563.76      8.32 o 
   7   5   3      366.69      351.70      6.79 o 
   8   5   3      152.39      171.35      4.97 o 
   9   5   3     4541.43     4529.97     45.11 o 
  10   5   3     1007.84     1009.53     13.85 o 
  11   5   3     1357.58     1343.97     19.53 o 
  12   5   3        2.88        5.18      3.38 o 
  13   5   3       86.99       80.82      5.20 o 
  14   5   3      231.46      204.24      8.46 o 
  15   5   3      178.13      197.39      8.99 o 
  16   5   3       89.71      104.87      7.72 o 
  17   5   3      560.65      554.04     15.92 o 
  18   5   3      472.18      427.87     14.49 o 
  19   5   3     1755.32     1787.89     35.74 o 
  20   5   3        0.14       -5.47      5.47 o 
  21   5   3        0.08        0.45      5.17 o 
  22   5   3        0.87        5.38      5.60 o 
   1   6   3       11.58       23.37      2.63 o 
   2   6   3       34.52       45.58      2.59 o 
   3   6   3      916.11      925.77     10.60 o 
   4   6   3      155.08      176.16      3.75 o 
   5   6   3      270.94      247.58      4.27 o 
   6   6   3        8.64       16.58      3.54 o 
   7   6   3     2564.32     2480.85     26.88 o 
   8   6   3     1151.43     1114.78     17.68 o 
   9   6   3     1145.25     1159.98     18.38 o 
  10   6   3        3.27       11.98      3.74 o 
  11   6   3     1647.02     1558.84     23.46 o 
  12   6   3      629.14      613.05     15.18 o 
  13   6   3      772.61      781.18     17.85 o 
  14   6   3      151.92      170.20      9.09 o 
  15   6   3     1636.54     1700.59     32.33 o 
  16   6   3      358.73      324.45     12.83 o 
  17   6   3      611.23      609.70     17.70 o 
  18   6   3       28.41       34.73      7.00 o 
  19   6   3      159.96      161.43     10.41 o 
  20   6   3       23.04       12.35      6.02 o 
  21   6   3      103.08       99.71      9.23 o 
   0   7   3       39.69       58.40      5.31 o 
   1   7   3     2101.28     2086.78     21.87 o 
   2   7   3       18.53       26.69      2.71 o 
   3   7   3      241.47      243.75      5.06 o 
   4   7   3       68.73       65.74      4.36 o 
   5   7   3      529.36      526.14      8.07 o 
   6   7   3      208.14      210.66      7.52 o 
   7   7   3      111.36      126.07      5.94 o 
   8   7   3      148.04      177.63      6.83 o 
   9   7   3     1754.45     1717.61     25.53 o 
  10   7   3      290.67      293.20     10.24 o 
  11   7   3      408.92      411.86     12.40 o 
  12   7   3       15.08       23.19      5.72 o 
  13   7   3      220.54      213.04      9.76 o 
  14   7   3       33.05       36.64      6.12 o 
  15   7   3      101.58      113.42      8.47 o 
  16   7   3       19.50       32.77      6.42 o 
  17   7   3      286.07      312.08     13.14 o 
  18   7   3      106.57      115.38      9.38 o 
  19   7   3      552.84      584.31     19.01 o 
  20   7   3       14.94       10.32      6.23 o 
   1   8   3     1024.37     1037.83     20.75 o 
   2   8   3      260.53      284.96      6.82 o 
   3   8   3     1835.64     1757.68     19.68 o 
   4   8   3        0.37        0.44      1.97 o 
   5   8   3      799.45      806.03     13.05 o 
   6   8   3      258.52      272.23      8.47 o 
   7   8   3     1235.26     1156.62     19.27 o 
   8   8   3       33.56       39.98      5.72 o 
   9   8   3      264.16      260.56     10.17 o 
  10   8   3        2.31        0.36      3.77 o 
  11   8   3      194.42      190.08      9.02 o 
  12   8   3       18.85       25.35      5.36 o 
  13   8   3        1.14        3.39      4.66 o 
  14   8   3        6.01       10.77      5.35 o 
  15   8   3       17.97       32.24      6.16 o 
  16   8   3       63.67       66.11      7.86 o 
  17   8   3      154.57      171.09     11.21 o 
  18   8   3        1.18        0.11      5.10 o 
  19   8   3       32.97       33.92      8.34 o 
   0   9   3      239.53      265.87     14.50 o 
   1   9   3     2413.42     2288.43     31.50 o 
   2   9   3        2.20        7.60      3.98 o 
   3   9   3     2013.64     1916.96     26.66 o 
   4   9   3      156.09      148.03      6.43 o 
   5   9   3      347.08      364.76     10.14 o 
   6   9   3        5.34       18.10      7.52 o 
   7   9   3     1008.16     1032.75     21.84 o 
   8   9   3       74.52       95.43      7.69 o 
   9   9   3      243.35      239.95     10.55 o 
  10   9   3       34.50       37.02      6.27 o 
  11   9   3        9.56        7.90      5.10 o 
  12   9   3        3.41       22.39      7.92 o 
  13   9   3       13.05       16.52      5.80 o 
  14   9   3        0.40        2.20      4.93 o 
  15   9   3        8.02       20.16      6.46 o 
  16   9   3        0.03       -0.33      5.12 o 
  17   9   3        2.77       12.13      7.71 o 
   1  10   3      232.18      221.13      7.71 o 
   2  10   3        7.19       18.70      4.96 o 
   3  10   3      573.40      532.05     12.92 o 
   4  10   3       24.04       27.20      5.83 o 
   5  10   3      143.54      157.28      9.65 o 
   6  10   3       40.01       49.33      6.28 o 
   7  10   3      422.93      403.94     13.81 o 
   8  10   3       72.84       77.58      7.75 o 
   9  10   3       12.89       10.23      5.33 o 
  10  10   3        0.15        4.01      4.97 o 
  11  10   3       95.57       99.46      8.67 o 
  12  10   3       40.18       23.96      6.24 o 
  13  10   3       47.41       54.91      7.90 o 
  14  10   3        0.95       -2.34      5.35 o 
  15  10   3       39.32       33.80      8.45 o 
   0  11   3        2.13       -2.41      5.93 o 
   1  11   3      176.14      186.09     11.38 o 
   2  11   3        5.48        1.37      5.00 o 
   3  11   3       19.34       30.07      5.46 o 
   4  11   3        0.70        1.21      4.17 o 
   5  11   3       56.77       73.33      8.55 o 
   6  11   3       38.92       57.74      7.81 o 
   7  11   3       17.96       26.51      7.98 o 
   8  11   3        1.23        4.09      5.14 o 
   9  11   3      452.26      433.09     15.90 o 
  10  11   3      135.97      144.14     10.66 o 
  11  11   3      214.34      204.57     12.52 o 
  12  11   3        0.06       -5.46      6.12 o 
   1  12   3        4.63        8.12      8.45 o 
   2  12   3        1.35       13.48      8.12 o 
   3  12   3       53.27       70.55      9.99 o 
   4  12   3       25.78       29.24      8.23 o 
   5  12   3       53.16       47.05      8.70 o 
   6  12   3        6.39       37.27     20.38 o 
   7  12   3      181.15      186.83     13.56 o 
   0   0   4    21742.62    20866.13    345.75 o 
   1   0   4      763.50      792.86     31.10 o 
   2   0   4     1403.88     1368.11     15.70 o 
   3   0   4      414.53      359.95      6.30 o 
   4   0   4      905.19      939.73     14.49 o 
   5   0   4      462.71      505.88      7.91 o 
   6   0   4      135.68      160.97      4.63 o 
   7   0   4     1912.25     1912.30     22.49 o 
   8   0   4     5134.73     5478.59     57.95 o 
   9   0   4     3879.63     3756.34     42.26 o 
  10   0   4     2503.93     2530.07     30.85 o 
  11   0   4     5288.31     5105.13     58.54 o 
  12   0   4       19.13       24.25      3.20 o 
  13   0   4     1759.38     1712.72     24.67 o 
  14   0   4       22.81       34.59      5.02 o 
  15   0   4       94.76       92.55      6.43 o 
  16   0   4        0.41        5.34      3.98 o 
  17   0   4     2353.84     2347.08     52.29 o 
  18   0   4      704.56      619.20     19.07 o 
  19   0   4      338.06      303.16     15.13 o 
  20   0   4     1000.75      999.91     31.34 o 
  21   0   4       24.14       17.72      7.55 o 
  22   0   4       65.17       90.56     18.10 o 
  23   0   4       13.71       12.06     10.80 o 
   1   1   4     1811.03     1955.06     25.68 o 
   2   1   4    10014.18    10037.62     72.43 o 
   3   1   4      858.84      916.15      8.24 o 
   4   1   4       61.99       75.53      2.62 o 
   5   1   4      665.27      644.94      6.34 o 
   6   1   4     6249.39     6188.32     43.03 o 
   7   1   4     4302.43     4300.56     35.17 o 
   8   1   4       59.87       68.59      2.90 o 
   9   1   4      792.80      765.39      7.86 o 
  10   1   4      255.34      274.95      6.47 o 
  11   1   4      750.00      753.10      9.83 o 
  12   1   4      158.04      160.82      4.40 o 
  13   1   4      265.08      267.30      5.85 o 
  14   1   4       80.70       76.76      4.35 o 
  15   1   4     1107.79     1082.73     16.35 o 
  16   1   4      724.11      684.23     12.63 o 
  17   1   4      691.18      672.46     14.61 o 
  18   1   4      428.68      405.31     10.91 o 
  19   1   4      172.03      166.56      9.24 o 
  20   1   4      102.66       83.62      6.53 o 
  21   1   4       48.24       49.24      7.33 o 
  22   1   4      329.96      335.06     14.59 o 
  23   1   4       79.22       82.99     10.50 o 
   0   2   4    14036.87    14355.38    197.36 o 
   1   2   4     3859.50     3972.79     29.64 o 
   2   2   4      562.34      545.74      9.00 o 
   3   2   4     1353.00     1444.94     15.92 o 
   4   2   4     1196.32     1168.76     11.63 o 
   5   2   4      311.18      315.57      4.73 o 
   6   2   4        7.53       21.78      2.60 o 
   7   2   4      902.75      895.09     11.44 o 
   8   2   4     3023.11     3112.79     30.92 o 
   9   2   4     1658.37     1619.95     18.87 o 
  10   2   4     2011.35     2070.22     23.26 o 
  11   2   4       99.38      109.55      6.45 o 
  12   2   4        6.49       11.14      2.70 o 
  13   2   4        1.82        9.52      3.17 o 
  14   2   4       37.03       31.39      3.63 o 
  15   2   4       26.86       32.58      4.13 o 
  16   2   4       12.88       14.24      3.85 o 
  17   2   4       89.52       95.44      5.86 o 
  18   2   4      765.34      735.97     15.64 o 
  19   2   4      552.22      546.55     15.25 o 
  20   2   4      721.94      713.57     17.96 o 
  21   2   4      111.94      109.51      9.11 o 
  22   2   4       97.38       86.39      9.88 o 
  23   2   4       37.24       42.95      8.62 o 
   1   3   4     3799.36     3719.73     26.92 o 
   2   3   4     5912.29     5845.02     56.20 o 
   3   3   4     2081.53     2130.45     20.01 o 
   4   3   4      221.67      203.25      4.40 o 
   5   3   4     3547.88     3405.64     40.92 o 
   6   3   4     3605.24     3684.50     35.75 o 
   7   3   4      615.21      679.41     10.09 o 
   8   3   4       10.20       17.40      2.77 o 
   9   3   4      222.52      223.92      5.73 o 
  10   3   4      222.44      224.98      5.72 o 
  11   3   4        2.51        5.95      4.19 o 
  12   3   4      306.87      318.57      8.04 o 
  13   3   4        0.85        1.17      2.97 o 
  14   3   4       69.12       72.42      5.05 o 
  15   3   4       59.20       66.98      5.47 o 
  16   3   4      676.27      679.91     13.32 o 
  17   3   4      133.82      162.91      7.87 o 
  18   3   4      334.34      312.77     10.53 o 
  19   3   4       59.88       69.36      6.69 o 
  20   3   4      171.79      186.27     11.38 o 
  21   3   4       77.18       80.39      8.90 o 
  22   3   4      273.95      281.48     15.45 o 
  23   3   4       62.52       46.87      9.35 o 
   0   4   4     6972.87     7128.12     73.06 o 
   1   4   4      989.74      959.64     12.13 o 
   2   4   4      171.28      173.40      4.07 o 
   3   4   4      140.91      145.55      3.93 o 
   4   4   4     1050.15     1032.75     11.65 o 
   5   4   4     1206.95     1222.53     14.88 o 
   6   4   4       61.39       62.60      3.67 o 
   7   4   4      314.47      302.73     10.06 o 
   8   4   4     1425.03     1444.47     19.83 o 
   9   4   4     1414.31     1415.95     20.36 o 
  10   4   4     1518.27     1475.58     19.30 o 
  11   4   4        4.19       18.40      5.50 o 
  12   4   4       29.94       33.91      3.57 o 
  13   4   4       17.32       18.70      4.08 o 
  14   4   4      172.86      181.31      6.40 o 
  15   4   4        1.93        4.43      3.71 o 
  16   4   4        8.40       16.43      5.43 o 
  17   4   4        8.12        9.37      4.17 o 
  18   4   4      581.16      560.54     16.03 o 
  19   4   4      755.56      720.27     19.57 o 
  20   4   4      349.96      310.55     13.57 o 
  21   4   4       15.29       11.42      6.41 o 
  22   4   4       79.78       89.04      9.49 o 
   1   5   4        3.92       13.34      3.47 o 
   2   5   4     3856.11     3836.44     34.96 o 
   3   5   4       97.66       94.63      4.14 o 
   4   5   4      188.55      166.75      4.67 o 
   5   5   4      165.14      178.68      5.30 o 
   6   5   4     2445.46     2475.09     30.55 o 
   7   5   4      490.33      495.09      9.50 o 
   8   5   4        9.95       16.38      3.13 o 
   9   5   4     1355.65     1385.95     19.24 o 
  10   5   4      262.37      261.40      7.35 o 
  11   5   4      667.74      668.88     12.14 o 
  12   5   4      225.45      220.39      7.86 o 
  13   5   4      783.69      757.93     15.30 o 
  14   5   4       25.73       35.10      6.15 o 
  15   5   4     1304.29     1283.98     23.07 o 
  16   5   4      392.85      373.36     19.19 o 
  17   5   4      176.17      164.45      9.74 o 
  18   5   4      157.94      184.69     10.63 o 
  19   5   4      214.29      215.57     11.52 o 
  20   5   4       93.43      101.08      9.05 o 
  21   5   4        6.33       12.41      6.60 o 
   0   6   4     5105.54     4912.40     59.62 o 
   1   6   4        1.84       13.05      4.05 o 
   2   6   4      194.90      202.50      8.46 o 
   3   6   4      844.54      827.16     11.97 o 
   4   6   4      735.69      646.42     31.36 o 
   5   6   4      143.40      160.57      5.96 o 
   6   6   4        4.27        5.54      2.77 o 
   7   6   4      772.77      763.80     13.12 o 
   8   6   4     1307.12     1307.08     18.97 o 
   9   6   4     1778.73     1778.51     26.42 o 
  10   6   4      869.08      812.53     15.75 o 
  11   6   4      981.40      955.42     17.82 o 
  12   6   4       35.87       34.12      4.66 o 
  13   6   4      537.34      546.27     15.36 o 
  14   6   4       26.93       39.05      6.70 o 
  15   6   4       81.92       81.05      7.71 o 
  16   6   4        0.49       14.26      6.60 o 
  17   6   4      637.63      664.79     19.39 o 
  18   6   4      288.27      276.34     13.15 o 
  19   6   4      269.13      244.19     12.82 o 
  20   6   4      268.07      252.31     13.45 o 
   1   7   4       56.16       49.03      3.84 o 
   2   7   4     2287.39     2215.62     25.71 o 
   3   7   4      265.81      264.71      8.71 o 
   4   7   4       41.73       50.97      5.57 o 
   5   7   4       51.38       54.41      4.13 o 
   6   7   4     1462.20     1422.37     20.47 o 
   7   7   4      922.74      933.22     17.24 o 
   8   7   4        3.75        9.07      4.24 o 
   9   7   4      129.72      130.70      6.99 o 
  10   7   4      109.95      102.58      6.98 o 
  11   7   4      276.53      299.07     10.90 o 
  12   7   4      100.68      100.55      7.73 o 
  13   7   4       60.63       84.90      7.53 o 
  14   7   4       14.67       15.58      5.75 o 
  15   7   4      304.71      321.40     12.80 o 
  16   7   4      252.09      277.22     13.08 o 
  17   7   4      125.17      106.62      9.14 o 
  18   7   4       88.23       94.48      9.51 o 
  19   7   4       36.24       48.50      8.28 o 
   0   8   4     2282.91     2281.49     50.00 o 
   1   8   4     1363.18     1335.30     18.97 o 
   2   8   4      181.79      186.44      6.29 o 
   3   8   4      887.72      895.99     18.28 o 
   4   8   4      179.46      173.07      6.38 o 
   5   8   4        9.81       25.68      4.42 o 
   6   8   4        3.91       13.99      6.10 o 
   7   8   4      382.24      387.17     13.47 o 
   8   8   4      661.49      628.11     14.29 o 
   9   8   4      202.81      214.85     10.16 o 
  10   8   4      617.20      585.64     16.54 o 
  11   8   4       33.61       37.80      6.09 o 
  12   8   4        5.91       10.99      5.35 o 
  13   8   4        2.15        0.37      4.56 o 
  14   8   4       17.63        9.05      5.56 o 
  15   8   4       18.22       23.01      6.83 o 
  16   8   4        1.15        4.17      5.68 o 
  17   8   4       19.57       24.68      7.46 o 
   1   9   4      193.82      207.52      7.59 o 
   2   9   4      591.34      547.01     13.53 o 
   3   9   4      563.62      546.78     14.24 o 
   4   9   4       56.11       55.93      5.52 o 
   5   9   4      449.98      465.64     12.55 o 
   6   9   4      427.34      440.06     13.67 o 
   7   9   4      445.30      461.01     14.21 o 
   8   9   4       43.17       44.85      6.19 o 
   9   9   4      287.03      268.90     11.67 o 
  10   9   4       12.66       24.09      6.75 o 
  11   9   4       14.56       22.06      6.30 o 
  12   9   4      162.56      161.56     10.48 o 
  13   9   4       43.63       58.23      7.90 o 
  14   9   4        4.80        4.88      5.81 o 
  15   9   4       24.78       15.97      6.62 o 
   0  10   4      542.24      547.44     26.49 o 
   1  10   4      275.26      243.37      9.81 o 
   2  10   4       57.65       68.22      6.59 o 
   3  10   4      145.96      141.30      8.99 o 
   4  10   4       38.95       47.64      7.04 o 
   5  10   4        3.85        5.89      4.81 o 
   6  10   4       55.58       55.91      6.59 o 
   7  10   4       17.76       18.60      5.83 o 
   8  10   4      160.60      148.34      9.47 o 
   9  10   4       84.68       85.78      8.44 o 
  10  10   4      396.99      400.88     15.26 o 
  11  10   4       57.42       65.78      8.63 o 
  12  10   4       15.83       17.45      6.75 o 
  13  10   4        8.64       11.26      6.71 o 
   1  11   4       31.56       25.90      7.73 o 
   2  11   4      214.70      187.59     12.49 o 
   3  11   4       10.01       10.45      6.93 o 
   4  11   4       48.41       63.39      9.18 o 
   5  11   4       62.21       59.48      7.89 o 
   6  11   4      204.00      200.50     11.79 o 
   7  11   4       88.59       97.80     10.10 o 
   8  11   4       28.48       23.70      7.57 o 
   9  11   4      151.18      150.10     11.93 o 
   0  12   4      313.30      294.92     29.71 o 
   1  12   4        9.42        8.53      9.32 o 
   2  12   4        1.45        3.66      8.40 o 
   1   0   5     2065.98     1897.66     56.06 o 
   2   0   5     3831.81     3916.19     44.63 o 
   3   0   5      271.60      282.46      6.56 o 
   4   0   5      638.09      669.40     11.25 o 
   5   0   5     3266.98     3339.40     39.53 o 
   6   0   5     2604.24     2604.91     37.72 o 
   7   0   5       82.18       83.99      5.19 o 
   8   0   5      968.65      998.24     15.58 o 
   9   0   5      373.99      378.42      8.61 o 
  10   0   5      325.64      308.77      9.56 o 
  11   0   5      583.52      528.99     15.08 o 
  12   0   5     1882.77     1959.24     43.59 o 
  13   0   5       63.89       63.85      7.99 o 
  14   0   5       94.69      112.53      9.78 o 
  15   0   5       31.82       37.37      7.70 o 
  16   0   5     1405.21     1380.41     36.24 o 
  17   0   5       27.01       25.76      8.03 o 
  18   0   5        0.74        9.21      7.55 o 
  19   0   5      163.16      164.07     13.27 o 
  20   0   5       67.09       80.09     10.75 o 
  21   0   5        2.32       -0.50      6.40 o 
  22   0   5       84.88       90.82     15.46 o 
   0   1   5     4214.30     4401.67     49.71 o 
   1   1   5      161.84      186.58      4.00 o 
   2   1   5      981.63      993.56     11.52 o 
   3   1   5     1374.19     1373.20     14.01 o 
   4   1   5      287.70      293.61      5.12 o 
   5   1   5      137.63      139.18      4.05 o 
   6   1   5     1030.16     1071.48     12.47 o 
   7   1   5      542.39      527.43      7.88 o 
   8   1   5     2210.22     2197.03     22.12 o 
   9   1   5       17.34       19.17      3.07 o 
  10   1   5     4939.76     4881.62     51.12 o 
  11   1   5      585.64      583.56     10.74 o 
  12   1   5      129.51      123.06      5.42 o 
  13   1   5      522.25      478.00      9.62 o 
  14   1   5      604.18      569.02     12.22 o 
  15   1   5       17.87       25.66      4.42 o 
  16   1   5       96.01       89.15      6.93 o 
  17   1   5      308.15      279.11     11.13 o 
  18   1   5     1364.77     1362.56     28.01 o 
  19   1   5      221.72      184.15     10.00 o 
  20   1   5      198.89      195.76     11.92 o 
  21   1   5       11.41       12.76      6.74 o 
  22   1   5       72.78       90.28     12.12 o 
   1   2   5      427.02      441.96      6.16 o 
   2   2   5      537.90      538.16      8.86 o 
   3   2   5        2.13        5.88      2.05 o 
   4   2   5     1872.71     1931.38     19.29 o 
   5   2   5       75.69       78.74      3.28 o 
   6   2   5     1116.64     1106.45     12.96 o 
   7   2   5      105.34       96.86      4.59 o 
   8   2   5     2680.51     2609.06     29.16 o 
   9   2   5      134.82      156.49      5.59 o 
  10   2   5      151.62      142.30      6.92 o 
  11   2   5        0.08        2.73      2.87 o 
  12   2   5     2931.90     2987.81     38.90 o 
  13   2   5       64.73       54.34      4.73 o 
  14   2   5      104.33       91.75      5.63 o 
  15   2   5      132.81      134.19      7.26 o 
  16   2   5     2246.37     2223.47     34.59 o 
  17   2   5        2.76        5.47      4.45 o 
  18   2   5        2.72        5.86      4.64 o 
  19   2   5       26.81       28.51      6.83 o 
  20   2   5      227.66      234.41     12.61 o 
  21   2   5        0.05        6.39      6.53 o 
  22   2   5        7.57       10.80      7.09 o 
   0   3   5     2733.29     2774.23     38.96 o 
   1   3   5       68.75       66.69      3.16 o 
   2   3   5     1265.52     1248.52     13.87 o 
   3   3   5       45.28       58.89      2.94 o 
   4   3   5      337.65      339.60      6.37 o 
   5   3   5      192.31      195.97      5.59 o 
   6   3   5      905.98      938.32     13.57 o 
   7   3   5      646.26      639.17     11.00 o 
   8   3   5      727.06      749.74     12.50 o 
   9   3   5        3.81        4.80      6.46 o 
  10   3   5     8342.07     8233.59     88.17 o 
  11   3   5      392.34      392.41      9.91 o 
  12   3   5        1.21        5.55      3.47 o 
  13   3   5      156.31      145.43      6.27 o 
  14   3   5     1502.06     1492.32     23.19 o 
  15   3   5       22.93       40.17      5.42 o 
  16   3   5      376.36      363.43      9.94 o 
  17   3   5      131.63      125.62     12.63 o 
  18   3   5     1827.13     1824.68     35.65 o 
  19   3   5       14.83        1.30      5.97 o 
  20   3   5       56.22       64.63      9.47 o 
  21   3   5       28.89       39.31      8.82 o 
   1   4   5      796.08      741.56      9.78 o 
   2   4   5      192.01      221.83      5.45 o 
   3   4   5       30.95       42.87      3.25 o 
   4   4   5     2036.20     2063.82     26.69 o 
   5   4   5      138.64      140.12      6.42 o 
   6   4   5     1399.63     1401.64     18.71 o 
   7   4   5      543.91      523.73     10.41 o 
   8   4   5     2068.42     2100.01     27.38 o 
   9   4   5       24.15       45.31      6.60 o 
  10   4   5      209.69      234.46      7.82 o 
  11   4   5        0.04        1.89      3.65 o 
  12   4   5     1594.28     1588.10     25.55 o 
  13   4   5        8.34        4.16      3.64 o 
  14   4   5       70.90       82.62      5.24 o 
  15   4   5        0.29       -3.95      3.96 o 
  16   4   5     1672.47     1642.97     30.00 o 
  17   4   5        7.86        8.15      4.93 o 
  18   4   5        4.08       15.32      6.35 o 
  19   4   5        2.81        2.04      5.86 o 
  20   4   5      204.08      200.32     14.05 o 
  21   4   5       12.44       15.69      7.82 o 
   0   5   5     5203.66     5280.84     95.26 o 
   1   5   5      499.38      521.23      8.83 o 
   2   5   5      387.08      393.50      7.48 o 
   3   5   5     2595.48     2519.22     26.69 o 
   4   5   5       67.83       83.54      5.29 o 
   5   5   5       38.16       44.88      3.80 o 
   6   5   5       74.49       76.45      4.92 o 
   7   5   5      347.98      366.48      9.30 o 
   8   5   5     1016.53     1070.30     17.58 o 
   9   5   5      194.49      202.49      9.16 o 
  10   5   5     3500.66     3542.45     49.37 o 
  11   5   5       50.90       49.35      5.30 o 
  12   5   5       22.11       37.86      5.44 o 
  13   5   5       81.01       95.43      6.75 o 
  14   5   5      378.13      367.34     11.33 o 
  15   5   5       28.03       31.18      5.55 o 
  16   5   5      179.96      193.50     10.51 o 
  17   5   5       57.18       71.93      8.24 o 
  18   5   5      686.61      673.38     21.55 o 
  19   5   5        9.63        3.95      5.99 o 
  20   5   5      124.08      104.10     11.69 o 
   1   6   5      205.27      211.36      6.51 o 
   2   6   5     1404.57     1345.04     17.16 o 
   3   6   5      201.13      203.16      8.60 o 
   4   6   5      432.91      465.77     10.13 o 
   5   6   5      704.01      678.63     14.62 o 
   6   6   5     1864.76     1915.40     26.58 o 
   7   6   5       33.04       36.29      5.96 o 
   8   6   5      302.44      321.77     10.37 o 
   9   6   5      494.06      500.78     11.44 o 
  10   6   5      252.30      283.67      9.98 o 
  11   6   5      226.89      237.48      9.44 o 
  12   6   5      316.10      301.81     10.36 o 
  13   6   5       95.77       79.89      7.46 o 
  14   6   5       16.62       29.76      6.35 o 
  15   6   5      131.17      131.32      9.54 o 
  16   6   5      496.59      474.25     16.29 o 
  17   6   5        0.04       -2.99      5.28 o 
  18   6   5       35.48       47.74      9.18 o 
  19   6   5       76.12       79.64      9.85 o 
   0   7   5     1972.94     1957.62     37.52 o 
   1   7   5       15.56       24.22      4.00 o 
   2   7   5      130.82      144.72      7.03 o 
   3   7   5      198.54      176.55      7.66 o 
   4   7   5      271.86      256.36      7.48 o 
   5   7   5       10.28        6.79      3.01 o 
   6   7   5      145.13      155.97      8.19 o 
   7   7   5       37.75       40.15      5.24 o 
   8   7   5      606.64      637.16     14.28 o 
   9   7   5        3.00       11.27      4.59 o 
  10   7   5     1106.27     1103.96     21.93 o 
  11   7   5       61.33       72.72      7.50 o 
  12   7   5       35.82       47.47      6.77 o 
  13   7   5       76.10       79.52      8.06 o 
  14   7   5      164.55      151.31     10.33 o 
  15   7   5        0.35        0.83      4.81 o 
  16   7   5        4.29        3.15      5.95 o 
  17   7   5       49.27       56.67      8.56 o 
   1   8   5       40.40       47.63      5.60 o 
   2   8   5      318.85      305.58      9.74 o 
   3   8   5       33.97       53.56      5.43 o 
   4   8   5      228.27      216.27     10.89 o 
   5   8   5       42.27       54.95      6.05 o 
   6   8   5      248.67      267.13      9.53 o 
   7   8   5        5.14        9.97      4.32 o 
   8   8   5      403.88      410.06     12.41 o 
   9   8   5      256.57      268.66     11.77 o 
  10   8   5       16.39       22.82      6.14 o 
  11   8   5        8.36       10.68      5.87 o 
  12   8   5      721.24      716.33     20.88 o 
  13   8   5      116.56      117.20      9.90 o 
  14   8   5        7.26       18.42      6.76 o 
  15   8   5      192.21      188.84     12.13 o 
   0   9   5      138.04      143.22     11.83 o 
   1   9   5      113.90       97.72      9.15 o 
   2   9   5      141.30      140.28      8.33 o 
   3   9   5      191.26      199.76      9.71 o 
   4   9   5        3.92        2.70      4.25 o 
   5   9   5       13.96        8.83      4.81 o 
   6   9   5      415.36      382.32     15.01 o 
   7   9   5      151.67      166.94     11.09 o 
   8   9   5      143.52      156.59     11.13 o 
   9   9   5       85.54      128.72     20.64 o 
  10   9   5      938.13      906.09     24.60 o 
  11   9   5        3.58       12.10      6.21 o 
  12   9   5       22.66       40.15      7.79 o 
  13   9   5       10.74       14.17      6.79 o 
   1  10   5        1.11        0.89      4.84 o 
   2  10   5      130.00      151.97     10.13 o 
   3  10   5        0.79        7.92      7.63 o 
   4  10   5      129.19      133.30     10.97 o 
   5  10   5        1.30       11.33      6.05 o 
   6  10   5      125.40      142.09     10.64 o 
   7  10   5        4.37       14.61      6.61 o 
   8  10   5      207.40      202.01     12.96 o 
   9  10   5        4.41       10.96      6.95 o 
  10  10   5       17.35       32.54      8.67 o 
   0  11   5      487.88      523.91     38.44 o 
   1  11   5       68.25       60.87     12.95 o 
   2  11   5       25.61       26.25     10.67 o 
   3  11   5      232.05      216.90     15.64 o 
   4  11   5       73.49       83.67     11.50 o 
   5  11   5        0.24        3.38      7.10 o 
   0   0   6     6709.35     6753.19    152.65 o 
   1   0   6     1577.71     1467.04     66.50 o 
   2   0   6      376.06      397.40      9.92 o 
   3   0   6        2.17       10.99      4.17 o 
   4   0   6     2695.06     2685.71     37.07 o 
   5   0   6      222.11      194.75      8.40 o 
   6   0   6      226.06      231.36      6.99 o 
   7   0   6       74.74       81.15      9.10 o 
   8   0   6     3658.29     3561.05     56.96 o 
   9   0   6     2094.12     1996.53     42.35 o 
  10   0   6       31.83       44.83      6.97 o 
  11   0   6       55.04       63.42      8.49 o 
  12   0   6       67.51       75.34      8.91 o 
  13   0   6       75.14       69.33      8.36 o 
  14   0   6      198.45      208.83     13.45 o 
  15   0   6        2.98       19.21      9.87 o 
  16   0   6       17.82       29.16      8.32 o 
  17   0   6       57.22       74.53     10.69 o 
  18   0   6      360.66      344.97     18.94 o 
  19   0   6      414.00      411.91     21.54 o 
  20   0   6      660.55      670.82     35.11 o 
   1   1   6       27.53       52.54      5.79 o 
   2   1   6     3007.20     2981.60     31.70 o 
   3   1   6      722.79      725.92     10.23 o 
   4   1   6       37.24       50.15      4.04 o 
   5   1   6        0.74        2.89      2.56 o 
   6   1   6     1460.53     1506.81     18.38 o 
   7   1   6      729.12      718.91     11.16 o 
   8   1   6      414.58      388.93     10.30 o 
   9   1   6      150.45      155.79      6.27 o 
  10   1   6       73.91       76.03      4.58 o 
  11   1   6      531.88      548.23     14.21 o 
  12   1   6      112.78      107.77      7.30 o 
  13   1   6      428.22      413.35     12.85 o 
  14   1   6      109.54       91.64      7.25 o 
  15   1   6      798.89      771.29     18.97 o 
  16   1   6      236.16      205.79     10.23 o 
  17   1   6       95.97      118.79      9.90 o 
  18   1   6      151.72      156.34      9.91 o 
  19   1   6      111.79      110.73     10.62 o 
  20   1   6        8.88        9.39      6.52 o 
   0   2   6     1614.56     1621.72     24.36 o 
   1   2   6      333.10      330.46      5.89 o 
   2   2   6      380.47      377.81      7.56 o 
   3   2   6      330.26      320.64      7.15 o 
   4   2   6      397.29      373.64      7.31 o 
   5   2   6       89.67       95.20      4.17 o 
   6   2   6       69.71       72.87      4.46 o 
   7   2   6      412.32      401.90      9.30 o 
   8   2   6      930.15      896.98     15.39 o 
   9   2   6     2192.06     2170.50     29.48 o 
  10   2   6     1032.60     1036.26     17.30 o 
  11   2   6      672.02      649.54     12.79 o 
  12   2   6       89.44       79.73      5.22 o 
  13   2   6      731.75      713.73     17.49 o 
  14   2   6      170.88      163.43      8.84 o 
  15   2   6       37.66       50.71      6.70 o 
  16   2   6       18.38       23.76      6.26 o 
  17   2   6      463.05      451.99     14.76 o 
  18   2   6      746.15      734.70     22.83 o 
  19   2   6      195.44      198.04     12.62 o 
  20   2   6      215.61      228.79     15.00 o 
   1   3   6      564.17      545.31      8.98 o 
   2   3   6       62.04       73.70      3.91 o 
   3   3   6      308.32      304.17      7.38 o 
   4   3   6      507.29      510.85      9.36 o 
   5   3   6      882.03      862.75     13.82 o 
   6   3   6      244.26      263.34      7.47 o 
   7   3   6     1366.02     1360.69     21.93 o 
   8   3   6     1823.13     1741.10     25.05 o 
   9   3   6      520.92      523.86     11.79 o 
  10   3   6       58.18       61.23      5.19 o 
  11   3   6     1106.02     1106.70     19.14 o 
  12   3   6      784.11      768.41     15.23 o 
  13   3   6      439.51      397.61     14.08 o 
  14   3   6       69.05       80.55      8.69 o 
  15   3   6     1017.56      958.06     22.55 o 
  16   3   6      692.96      687.68     21.07 o 
  17   3   6      113.20      108.07      9.81 o 
  18   3   6       26.04       33.39      7.49 o 
  19   3   6      230.10      197.70     14.07 o 
   0   4   6     1507.06     1532.24     28.91 o 
   1   4   6      421.84      425.14      9.03 o 
   2   4   6       35.03       40.15      3.38 o 
   3   4   6        1.68       10.00      3.00 o 
   4   4   6      456.73      467.47      9.73 o 
   5   4   6       51.75       61.19      5.12 o 
   6   4   6       41.88       49.87      4.53 o 
   7   4   6      165.46      157.96      6.52 o 
   8   4   6      261.09      281.90      8.65 o 
   9   4   6     1021.91     1024.03     18.21 o 
  10   4   6      895.01      883.58     16.75 o 
  11   4   6      454.37      443.32     11.99 o 
  12   4   6       24.57       31.60      4.96 o 
  13   4   6      574.48      532.58     12.92 o 
  14   4   6      294.24      268.20     10.55 o 
  15   4   6       40.76       53.32      6.52 o 
  16   4   6       53.93       58.54      8.46 o 
  17   4   6      327.76      302.50     16.19 o 
  18   4   6      423.63      419.71     18.36 o 
   1   5   6       10.77       23.44      5.60 o 
   2   5   6     1125.98     1196.76     19.91 o 
   3   5   6      623.81      619.84     13.61 o 
   4   5   6       79.17       76.44      5.50 o 
   5   5   6        2.81       11.28      4.57 o 
   6   5   6     1254.74     1242.60     21.42 o 
   7   5   6      735.24      757.53     14.91 o 
   8   5   6      200.08      184.50      7.58 o 
   9   5   6        4.11       18.07      7.05 o 
  10   5   6      280.86      284.46      9.45 o 
  11   5   6      241.56      237.36      8.72 o 
  12   5   6       10.11        6.57      4.30 o 
  13   5   6       51.45       48.22      5.82 o 
  14   5   6       14.92       12.41      4.76 o 
  15   5   6      149.61      148.52      9.75 o 
  16   5   6       72.52       85.93      9.03 o 
  17   5   6       61.39       82.73     14.64 o 
   0   6   6     3104.80     3027.12     74.21 o 
   1   6   6      716.71      697.58     15.48 o 
   2   6   6        4.85        4.12      3.56 o 
   3   6   6      142.05      148.98      7.46 o 
   4   6   6     1406.88     1402.33     24.46 o 
   5   6   6       81.21       97.23      5.78 o 
   6   6   6      112.89      113.00      6.87 o 
   7   6   6       51.99       64.51      5.60 o 
   8   6   6      811.30      819.81     16.69 o 
   9   6   6      475.69      486.53     13.76 o 
  10   6   6       22.06       32.04      5.59 o 
  11   6   6       24.11       19.81      4.74 o 
  12   6   6       10.48       14.58      5.47 o 
  13   6   6       35.98       34.43      6.64 o 
  14   6   6        8.93        6.05      5.74 o 
  15   6   6        6.41        3.18      5.07 o 
  16   6   6        0.58       -6.22      6.22 o 
   1   7   6       18.44       21.94      4.66 o 
   2   7   6      815.07      803.18     17.42 o 
   3   7   6      210.56      206.17      9.00 o 
   4   7   6        0.94        8.32      4.59 o 
   5   7   6        0.53        4.96      4.10 o 
   6   7   6      428.23      410.59     12.30 o 
   7   7   6      180.26      205.99     10.40 o 
   8   7   6      122.34      114.16      7.70 o 
   9   7   6       55.21       65.02      6.92 o 
  10   7   6       34.57       30.52      6.00 o 
  11   7   6      145.46      169.49     10.28 o 
  12   7   6       49.02       51.76      7.48 o 
  13   7   6      180.33      166.64     10.72 o 
  14   7   6       14.19       -1.64      5.34 o 
  15   7   6      247.32      233.56     12.74 o 
   0   8   6      173.49      171.15     11.33 o 
   1   8   6       49.46       44.67      5.65 o 
   2   8   6      175.77      175.78      9.52 o 
   3   8   6      176.36      173.01      8.87 o 
   4   8   6       37.14       38.84      6.19 o 
   5   8   6       56.71       67.18      7.15 o 
   6   8   6       70.91       88.33      8.01 o 
   7   8   6       94.75      115.41      9.07 o 
   8   8   6      262.20      268.60     15.84 o 
   9   8   6      664.17      685.28     22.23 o 
  10   8   6      293.09      249.92     19.95 o 
  11   8   6       94.98       89.52     10.42 o 
  12   8   6       20.31       19.27      7.44 o 
  13   8   6      123.53      124.11     16.51 o 
   1   9   6        6.83        9.46      5.37 o 
   2   9   6       20.14       21.40      6.09 o 
   3   9   6       63.99       73.47      7.98 o 
   4   9   6       31.72       26.05      6.43 o 
   5   9   6       32.19       30.99      7.38 o 
   6   9   6        3.10        6.09      6.48 o 
   7   9   6      118.15      149.07     14.37 o 
   8   9   6      435.83      437.37     18.19 o 
   9   9   6      104.38      116.54     11.41 o 
  10   9   6        2.17       -4.54      6.82 o 
   0  10   6       79.39       91.51     13.84 o 
   1  10   6      101.47      111.79     12.33 o 
   2  10   6       55.46       51.40     10.06 o 
   3  10   6        8.13       24.20      9.74 o 
   4  10   6       37.41       43.88      9.89 o 
   5  10   6       30.74       27.97      8.17 o 
   1   0   7     2013.15     1905.34     35.54 o 
   2   0   7     1442.50     1378.18     24.38 o 
   3   0   7     1707.86     1747.83     34.48 o 
   4   0   7      139.61      129.24      8.55 o 
   5   0   7     1228.03     1192.26     26.75 o 
   6   0   7      317.36      347.83     13.11 o 
   7   0   7      473.76      497.52     20.81 o 
   8   0   7      225.05      234.15     13.60 o 
   9   0   7      170.27      175.39     12.45 o 
  10   0   7       75.38       89.27     10.04 o 
  11   0   7       73.30       80.78      9.84 o 
  12   0   7       66.32       64.99      9.76 o 
  13   0   7      118.54      115.80     15.01 o 
  14   0   7       15.78       12.72      7.41 o 
  15   0   7       16.81        9.72      7.38 o 
  16   0   7       38.50       51.76     10.49 o 
  17   0   7      418.30      395.20     21.77 o 
   0   1   7     1029.09     1037.59     20.71 o 
   1   1   7     2325.55     2372.16     34.37 o 
   2   1   7       31.79       41.04      4.62 o 
   3   1   7      309.64      321.34      8.99 o 
   4   1   7      343.45      341.74      7.88 o 
   5   1   7      542.33      509.14     10.03 o 
   6   1   7      141.61      150.19      7.31 o 
   7   1   7      551.23      530.26     13.01 o 
   8   1   7      339.22      329.08      9.91 o 
   9   1   7     1175.03     1183.61     23.72 o 
  10   1   7       61.10       61.62      6.68 o 
  11   1   7       43.09       39.15      6.02 o 
  12   1   7       13.76       12.78      5.08 o 
  13   1   7       21.71       20.32      5.61 o 
  14   1   7       35.78       49.60      6.85 o 
  15   1   7       36.23       21.39      6.00 o 
  16   1   7       31.38       22.82      6.42 o 
  17   1   7       22.63       35.17      7.83 o 
   1   2   7     1135.42     1128.87     17.70 o 
   2   2   7        1.79        9.46      3.96 o 
   3   2   7     1261.28     1293.98     18.08 o 
   4   2   7       35.01       61.40      5.60 o 
   5   2   7      508.00      516.04     11.83 o 
   6   2   7       21.90       30.72      4.78 o 
   7   2   7      645.63      637.02     13.32 o 
   8   2   7      129.04      136.76      7.38 o 
   9   2   7       28.44       48.46      5.15 o 
  10   2   7        1.27        3.36      4.02 o 
  11   2   7      226.32      238.43     10.34 o 
  12   2   7      152.44      158.05      8.64 o 
  13   2   7      103.04      120.36      8.43 o 
  14   2   7        0.05        3.27      4.78 o 
  15   2   7       75.11       73.11      8.05 o 
  16   2   7       76.12       86.83      9.29 o 
  17   2   7      332.87      300.97     14.91 o 
   0   3   7        1.04        9.92     10.64 o 
   1   3   7     1962.10     1990.95     27.44 o 
   2   3   7      176.86      188.53      7.19 o 
   3   3   7       40.71       57.64      5.00 o 
   4   3   7      136.11      143.67      6.29 o 
   5   3   7      305.34      309.45      9.65 o 
   6   3   7       39.26       44.00      4.70 o 
   7   3   7      392.71      424.23     11.10 o 
   8   3   7        0.83        5.32      3.64 o 
   9   3   7     1258.03     1265.99     21.71 o 
  10   3   7      339.58      341.17     10.43 o 
  11   3   7      174.99      155.56      8.35 o 
  12   3   7       29.57       35.25      6.10 o 
  13   3   7       47.77       49.70      6.72 o 
  14   3   7      182.84      175.31     11.18 o 
  15   3   7       34.82       42.11      8.44 o 
  16   3   7       12.98       18.65      6.98 o 
   1   4   7      942.20      943.16     18.48 o 
   2   4   7        0.72        8.28      4.09 o 
   3   4   7      971.34      983.89     19.31 o 
   4   4   7       51.61       53.92      5.61 o 
   5   4   7      435.62      456.10     12.74 o 
   6   4   7        0.32        4.05      3.91 o 
   7   4   7      567.55      530.18     12.54 o 
   8   4   7      114.93      116.30      6.88 o 
   9   4   7       34.69       54.12      5.83 o 
  10   4   7       14.93       18.84      4.72 o 
  11   4   7      183.22      173.52      7.94 o 
  12   4   7       55.03       55.96      6.77 o 
  13   4   7       29.40       43.81      7.81 o 
  14   4   7        1.20       10.74      5.93 o 
  15   4   7       41.10       28.32      7.26 o 
  16   4   7       43.31       42.47      9.00 o 
   0   5   7      854.05      838.19     28.81 o 
   1   5   7     1639.80     1651.29     28.50 o 
   2   5   7       15.00       19.37      4.92 o 
   3   5   7      144.98      153.86      8.22 o 
   4   5   7      216.18      225.46      9.42 o 
   5   5   7      246.73      236.68      9.76 o 
   6   5   7      165.37      166.38      8.53 o 
   7   5   7      514.29      512.22     14.01 o 
   8   5   7      184.66      185.06      9.33 o 
   9   5   7      672.15      654.84     15.52 o 
  10   5   7       19.14       33.78      6.64 o 
  11   5   7       49.47       57.89      6.41 o 
  12   5   7        7.09        2.65      4.69 o 
  13   5   7        3.52        8.10      5.67 o 
  14   5   7       16.50       18.96      7.43 o 
   1   6   7      718.17      710.52     18.70 o 
   2   6   7      578.01      551.94     16.08 o 
   3   6   7      602.11      606.26     15.25 o 
   4   6   7       48.53       46.47      5.91 o 
   5   6   7      351.62      339.20     11.72 o 
   6   6   7      181.24      190.27      9.24 o 
   7   6   7      254.35      232.44     10.23 o 
   8   6   7       71.57       79.71      8.41 o 
   9   6   7       17.26       20.56      5.84 o 
  10   6   7       47.50       48.16      7.21 o 
  11   6   7       80.99       84.92      8.40 o 
  12   6   7       59.73       63.99      8.57 o 
  13   6   7       49.84       74.66     11.30 o 
   0   7   7      217.19      207.50     15.14 o 
   1   7   7      483.76      491.66     15.59 o 
   2   7   7       14.80       19.95      6.08 o 
   3   7   7       15.50       17.45      5.94 o 
   4   7   7       82.79       65.50      8.44 o 
   5   7   7      227.83      193.05     11.44 o 
   6   7   7       29.25       42.60      6.80 o 
   7   7   7       49.42       53.34      7.23 o 
   8   7   7       80.83       79.04      8.13 o 
   9   7   7      475.77      441.48     17.76 o 
  10   7   7       11.24       25.75      9.22 o 
  11   7   7       36.96       35.49      7.46 o 
   1   8   7      172.69      173.54     10.36 o 
   2   8   7        2.62        8.77      6.00 o 
   3   8   7      254.41      241.90     12.83 o 
   4   8   7        8.50        6.48      5.56 o 
   5   8   7       41.69       49.35      8.65 o 
   6   8   7       34.53       32.58      7.83 o 
   7   8   7      164.35      171.73     13.08 o 
   8   8   7       62.98       74.17     10.33 o 
   0   9   7       41.03       66.28     14.81 o 
   1   9   7      206.64      215.14     13.90 o 
   0   0   8       64.83       71.73     13.28 o 
   1   0   8      478.43      498.59     20.02 o 
   2   0   8       39.69       44.66      6.81 o 
   3   0   8       54.28       65.59      9.88 o 
   4   0   8       18.07       39.79      8.09 o 
   5   0   8      130.71      100.58     10.05 o 
   6   0   8       31.68       54.39      8.24 o 
   7   0   8        7.65       -1.87      6.06 o 
   8   0   8       60.64       87.70     15.71 o 
   9   0   8     1288.57     1258.71     43.55 o 
  10   0   8       85.77       65.53     10.99 o 
  11   0   8      525.82      537.90     24.67 o 
  12   0   8        6.90       24.57     15.82 o 
  13   0   8      178.33      169.50     15.19 o 
  14   0   8       25.28       26.92      9.78 o 
   1   1   8       65.13       94.10     12.59 o 
   2   1   8      205.66      222.24      8.54 o 
   3   1   8      375.59      388.71     12.68 o 
   4   1   8        0.40        2.01      4.03 o 
   5   1   8       11.96        9.38      4.38 o 
   6   1   8       77.64       83.40      7.14 o 
   7   1   8      773.94      743.35     18.86 o 
   8   1   8       18.73       24.16      5.87 o 
   9   1   8      143.37      149.48     10.67 o 
  10   1   8        4.70        8.74      5.72 o 
  11   1   8      241.67      247.75     11.82 o 
  12   1   8       48.53       59.12      7.73 o 
  13   1   8      115.95      132.98      9.94 o 
  14   1   8        0.77        0.61      4.97 o 
   0   2   8     1242.45     1204.11     30.16 o 
   1   2   8      471.04      489.33     12.14 o 
   2   2   8        8.55       19.72      4.65 o 
   3   2   8        1.46        9.09      4.97 o 
   4   2   8      660.19      700.09     17.82 o 
   5   2   8      209.35      206.44      9.85 o 
   6   2   8      131.27      124.72      8.22 o 
   7   2   8        0.04        3.74      5.08 o 
   8   2   8      248.09      249.07     11.25 o 
   9   2   8     1024.37      990.13     25.47 o 
  10   2   8       67.34       81.78      8.38 o 
  11   2   8      316.08      271.84     12.30 o 
  12   2   8        2.25        1.03      4.78 o 
  13   2   8      165.45      148.51     10.32 o 
   1   3   8      127.72      130.70      7.26 o 
   2   3   8      979.90      923.04     19.60 o 
   3   3   8      424.74      425.82     13.09 o 
   4   3   8       42.81       47.75      5.68 o 
   5   3   8       46.03       69.57      7.25 o 
   6   3   8      601.82      624.73     17.33 o 
   7   3   8      688.75      698.05     18.82 o 
   8   3   8      129.93      136.31      9.56 o 
   9   3   8       31.20       36.15      8.02 o 
  10   3   8       60.02       74.07      8.54 o 
  11   3   8      231.60      200.86     12.04 o 
  12   3   8      107.43      129.76     11.86 o 
  13   3   8       35.56       32.15      8.48 o 
   0   4   8      887.04      839.57     30.44 o 
   1   4   8      351.25      354.60     13.61 o 
   2   4   8       19.40       29.79      6.09 o 
   3   4   8       27.39       34.57      6.04 o 
   4   4   8      387.70      329.93     12.87 o 
   5   4   8      220.66      198.99      9.71 o 
   6   4   8       91.75       92.73      8.24 o 
   7   4   8        1.06        0.48      4.28 o 
   8   4   8       77.88       68.27      7.86 o 
   9   4   8      590.05      606.12     21.46 o 
  10   4   8       13.04       15.29      6.56 o 
  11   4   8      165.69      188.92     13.60 o 
  12   4   8        3.22        1.98      6.67 o 
   1   5   8       71.21       67.99      7.74 o 
   2   5   8        8.89       12.47      5.73 o 
   3   5   8      264.95      264.88     13.74 o 
   4   5   8       44.70       67.20      7.58 o 
   5   5   8       18.50       30.04      6.48 o 
   6   5   8       39.13       30.98      6.51 o 
   7   5   8      420.40      400.26     14.55 o 
   8   5   8       49.91       57.27      8.31 o 
   9   5   8       36.06       45.60      9.67 o 
  10   5   8        5.21        8.63      6.91 o 
   0   6   8       28.21       36.43      9.62 o 
   1   6   8      163.96      158.73     10.20 o 
   2   6   8        5.08        3.70      5.04 o 
   3   6   8        1.45        4.98      5.69 o 
   4   6   8        0.64        0.94      4.64 o 
   5   6   8      104.66       97.03      8.52 o 
   6   6   8       20.87       14.21      6.43 o 
   7   6   8        7.87       19.75      8.43 o 
   8   6   8        1.40        7.30      6.96 o 
   1   7   8       22.76       31.10      7.40 o 
   2   7   8       41.38       50.40      8.43 o 
   3   7   8      131.70      137.39     11.89 o 
   4   7   8        8.06        7.93      6.31 o 
   1   0   9        0.38       21.50     15.66 o 
   2   0   9        5.04        1.53      7.50 o 
   3   0   9       32.33       47.11     11.59 o 
   4   0   9      337.50      281.42     21.42 o 
   5   0   9       42.42       58.68     12.41 o 
   6   0   9        2.01        3.12      8.50 o 
   7   0   9       91.87      101.15     17.76 o 
   8   0   9      612.08      573.48     31.15 o 
   0   1   9      116.88      114.52     14.73 o 
   1   1   9       86.41       85.14      9.94 o 
   2   1   9      160.98      153.54     13.04 o 
   3   1   9       21.21        3.57      5.78 o 
   4   1   9        8.55       18.06      7.00 o 
   5   1   9       41.54       60.92      8.89 o 
   6   1   9      286.49      278.96     15.41 o 
   7   1   9        0.02        0.29      5.36 o 
   8   1   9      131.51      118.33     11.43 o 
   1   2   9       34.15       43.24     10.20 o 
   2   2   9      116.26      128.15     11.40 o 
   3   2   9       99.25      135.13     13.34 o 
   4   2   9      181.67      195.60     14.64 o 
   5   2   9        3.36        9.51      6.64 o 
   6   2   9      149.93      153.76     12.01 o 
   7   2   9      125.85      137.58     11.76 o 
   8   2   9      169.45      164.81     12.91 o 
   0   3   9      916.85      877.80     39.12 o 
   1   3   9      282.56      293.60     15.73 o 
   2   3   9       30.28       52.34     10.28 o 
   3   3   9       38.67       44.74      8.61 o 
   4   3   9       73.23       79.61     10.87 o 
   5   3   9       19.27       24.91      8.80 o 
   6   3   9        3.23       -0.80      6.67 o 
   1   4   9       14.14       16.62      7.65 o 
   2   4   9       26.66       16.82      7.59 o 
   3   4   9       97.28      123.70     11.60 o 
   4   4   9      260.52      284.93     17.90 o 
                                                 
